# Supplementary material for: p166 links membrane and intramitochondrial modules of the trypanosomal tripartite attachment complex
Source: PLoS Pathog. 2022 Jun 16;18(6):e1010207. doi: 10.1371/journal.ppat.1010207 (PMC9242489; doi:10.1371/journal.ppat.1010207)
Supplement: S1 Table — The corresponding graph is shown in S4 Fig. The mass spectrometry proteomics data have been deposited to the ProteomeXchange Consortium via the PRIDE partner repository with the dataset identifier PXD033042. (XLSX) [file ppat.1010207.s006.xlsx]

## Sheet: Sheet1
		Replicates 1 - 3 mini-p166-HA												Replicates 1 - 3 mini-p166-ΔC-HA												Replicate 1 mini-p166-HA											Replicate 2 mini-p166-HA											Replicate 3 mini-p166-HA
	Leading protein ID	Protein IDs	Majority protein IDs	Gene Product Names	Mol. weight [kDa]	Sequence coverage [%]	Q-value	Score	Number of proteins in protein group	Enrichment factor	Mean log10 ratio bait vs. control	P Value	Adjusted P Value	Protein IDs	Majority protein IDs	Gene Product Names	Mol. weight [kDa]	Sequence coverage [%]	Q-value	Score	Number of proteins in protein group	Enrichment factor	Mean log10 ratio bait vs. control	P Value	Adjusted P Value	Sequence coverage [%]	Peptides	Unique peptides	Ratio bait vs. control	Ratio bait vs. control normalized	Ratio bait vs. control variability [%]	Ratio bait vs. control count	Ratio bait vs. control iso-count	Intensity	Intensity L	Intensity H	Sequence coverage [%]	Peptides	Unique peptides	Ratio bait vs. control	Ratio bait vs. control normalized	Ratio bait vs. control variability [%]	Ratio bait vs. control count	Ratio bait vs. control iso-count	Intensity	Intensity L	Intensity H	Sequence coverage [%]	Peptides
	Tb927.10.10280	Tb927.10.10280;Tb10.v4.0053;Tb10.v4.0052;Tb927.10.10360	Tb927.10.10280;Tb10.v4.0053;Tb10.v4.0052;Tb927.10.10360	microtubule-associated protein, putative	267.6	84.7	0	20.725	4	1.07967	0.0332921	0.316902	0.998911	Tb927.10.10280;Tb10.v4.0053;Tb10.v4.0052;Tb927.10.10360	Tb927.10.10280;Tb10.v4.0053;Tb10.v4.0052;Tb927.10.10360	microtubule-associated protein, putative	267.6	66.5	0	24.778	4	0.955379	-0.0198242	0.554291	0.936405	66.5	4	4	1.25343	1.13715	12.175	5	1	38381000	20209000	18172000	84.7	5	5	1.14254	1.03822	16.672	8	0	156790000	80162000	76629000	66.5	4
	Tb927.2.2520	Tb927.2.2520;Tb927.2.2510	Tb927.2.2520;Tb927.2.2510	voltage-dependent anion-selective channel	29.189	80.4	0	139.74	2	1.06221	0.0262101	0.420659	0.998911	Tb927.2.2520;Tb927.2.2510	Tb927.2.2520;Tb927.2.2510	voltage-dependent anion-selective channel	29.189	66.3	0	110.61	2	1.03615	0.0154209	0.606098	0.949182	31.5	6	6	1.12502	1.01837	24.283	6	0	94842000	51539000	43303000	58.9	13	13	1.19732	1.10232	51.544	16	2	550720000	290660000	260050000	68.5	14
	Tb927.1.2390	Tb927.1.2390;Tb927.1.2370;Tb927.1.2350;Tb927.1.2330;Tb11.v5.0469;Tb927.1.2410	Tb927.1.2390;Tb927.1.2370;Tb927.1.2350;Tb927.1.2330;Tb11.v5.0469;Tb927.1.2410	beta tubulin	49.704	79.6	0	323.31	6	0.969376	-0.0135078	0.677396	0.998911	Tb927.1.2390;Tb927.1.2370;Tb927.1.2350;Tb927.1.2330;Tb11.v5.0469;Tb927.1.2410	Tb927.1.2390;Tb927.1.2370;Tb927.1.2350;Tb927.1.2330;Tb11.v5.0469;Tb927.1.2410	beta tubulin	49.704	79.6	0	323.31	6	0.961176	-0.0171969	0.534248	0.936405	63.1	26	26	1.06762	0.9993	9.3409	68	13	4248200000	2167300000	2080900000	70.8	31	31	1.06593	1.01158	7.9006	100	17	24279000000	12335000000	11944000000	79.6	34
	Tb927.10.6510	Tb927.10.6510;Tb927.10.6400	Tb927.10.6510;Tb927.10.6400	chaperonin HSP60, mitochondrial precursor (HSP60)	59.503	79	0	323.31	2	0.983659	-0.00715549	0.826667	0.998911	Tb927.10.6510;Tb927.10.6400	Tb927.10.6510;Tb927.10.6400	chaperonin HSP60, mitochondrial precursor (HSP60)	59.503	79.7	0	323.31	2	0.949821	-0.0223583	0.464274	0.936405	58.4	33	32	1.10915	1.04916	14.363	60	8	3326500000	1746600000	1579900000	72.6	40	40	1.07378	1.01174	12.198	86	12	12910000000	6629300000	6280900000	73.1	42
	Tb927.11.2750	Tb927.11.2750	Tb927.11.2750	hypothetical protein, conserved	52.991	78.2	0	257.6	1	0.964654	-0.0156286	0.640751	0.998911	Tb927.11.2750	Tb927.11.2750	hypothetical protein, conserved	52.991	77	0	293.35	1	0.936816	-0.0283459	0.350996	0.936405	41.2	9	9	1.1267	1.06203	23.03	9	2	148270000	82690000	65584000	73.6	24	24	1.05459	0.974184	14.849	34	6	1528400000	794160000	734240000	75.5	21
	Tb927.9.5690	Tb927.9.5690	Tb927.9.5690	60S acidic ribosomal protein, putative	11.09	74.3	0	46.434	1	1.00678	0.00293506	0.924463	0.998911	Tb927.9.5690	Tb927.9.5690	60S acidic ribosomal protein, putative	11.09	74.3	0	43.006	1	1.00702	0.00303991	0.907047	0.984587	0	0	0				0	0	0	0	0	58.4	4	4	1.04381	0.973331	15.051	4	1	60894000	32301000	28593000	55.8	3
	Tb927.3.1120	Tb927.3.1120	Tb927.3.1120	GTP-binding nuclear protein rtb2, putative (rtb2)	24.406	74.2	0	123.06	1	1.0215	0.00924049	0.778513	0.998911	Tb927.3.1120	Tb927.3.1120	GTP-binding nuclear protein rtb2, putative (rtb2)	24.406	73.3	0	146.72	1	0.975116	-0.0109438	0.706132	0.964193	34.6	6	6	1.20035	1.10312	12.01	5	1	53252000	28162000	25089000	64.5	12	12	1.06313	0.991375	8.715	11	0	511740000	255360000	256370000	68.2	15
	Tb927.9.12630	Tb927.9.12630;Tb927.9.12590;Tb927.9.12570;Tb927.9.12550;Tb927.9.12610	Tb927.9.12630;Tb927.9.12590;Tb927.9.12570;Tb927.9.12550;Tb927.9.12610	glycerol kinase, glycosomal (glk1)	56.426	73.6	0	323.31	5	0.972687	-0.0120267	0.708482	0.998911	Tb927.9.12630;Tb927.9.12590;Tb927.9.12570;Tb927.9.12610;Tb927.9.12550	Tb927.9.12630;Tb927.9.12590;Tb927.9.12570;Tb927.9.12610;Tb927.9.12550	glycerol kinase, glycosomal (glk1)	56.426	65.2	0	323.31	5	0.93815	-0.0277275	0.384912	0.936405	54.3	26	26	1.05089	0.989805	7.9308	44	2	1318200000	674800000	643380000	68	36	36	1.07121	1.00372	6.1764	95	4	11576000000	5915400000	5660200000	67.8	35
	Tb927.3.4850	Tb927.3.4850	Tb927.3.4850	enoyl-CoA hydratase, mitochondrial precursor, putative	28.605	73.4	0	323.31	1	0.967869	-0.0141834	0.667955	0.998911	Tb927.3.4850	Tb927.3.4850	enoyl-CoA hydratase, mitochondrial precursor, putative	28.605	83.9	0	323.31	1	0.944711	-0.0247009	0.403424	0.936405	46.4	13	13	1.10459	1.03782	7.8273	13	1	1112300000	581680000	530590000	69.7	21	21	1.06244	0.989903	6.6914	39	6	3522700000	1798100000	1724600000	68.2	18
	Tb927.10.4310	Tb927.10.4310;Tb10.v4.0045	Tb927.10.4310;Tb10.v4.0045	prohibitin 2, putative (PHB2)	32.215	71.9	0	169.95	2	1.46033	0.164452	5.21528e-05	0.00114599	Tb927.10.4310;Tb10.v4.0045	Tb927.10.4310;Tb10.v4.0045	prohibitin 2, putative (PHB2)	32.215	75.3	0	180.8	2	1.49489	0.174608	0.00184277	0.0333464	22.7	5	5	1.60395	1.45641	65.378	6	0	135400000	36008000	99393000	57.3	14	14	1.54765	1.42674	7.3173	14	5	688760000	276710000	412050000	66.4	16
	Tb927.6.3800	Tb927.6.3800;Tb927.6.3750;Tb927.6.3740	Tb927.6.3800;Tb927.6.3750;Tb927.6.3740	heat shock 70 kDa protein, mitochondrial precursor, putative	71.474	71.8	0	323.31	3	1.29573	0.112516	0.00273844	0.0368746	Tb927.6.3800;Tb927.6.3750;Tb927.6.3740	Tb927.6.3800;Tb927.6.3750;Tb927.6.3740	heat shock 70 kDa protein, mitochondrial precursor, putative	71.474	73.4	0	323.31	3	1.3426	0.127946	0.00649317	0.0815753	48.1	34	32	1.47356	1.40315	27.568	53	6	2185700000	1211800000	973850000	69.4	56	55	1.42986	1.35163	13.612	111	14	16935000000	9736800000	7197900000	69.4	54
	Tb927.1.2400	Tb927.1.2400;Tb927.1.2380;Tb927.1.2360;Tb927.1.2340;Tb11.v5.0468	Tb927.1.2400;Tb927.1.2380;Tb927.1.2360;Tb927.1.2340;Tb11.v5.0468	alpha tubulin	49.787	71.6	0	323.31	5	0.969661	-0.0133802	0.681779	0.998911	Tb927.1.2400;Tb927.1.2380;Tb927.1.2360;Tb927.1.2340;Tb11.v5.0468	Tb927.1.2400;Tb927.1.2380;Tb927.1.2360;Tb927.1.2340;Tb11.v5.0468	alpha tubulin	49.787	71.6	0	323.31	5	0.958206	-0.0185412	0.504168	0.936405	51.7	20	20	1.0712	1.01142	8.5671	38	2	3328700000	1701400000	1627200000	70.3	26	26	1.07566	1.0243	8.3674	60	6	15071000000	7747300000	7323900000	65.6	25
	Tb927.11.4320	Tb927.11.4320	Tb927.11.4320	hypothetical protein, conserved	51.878	71.4	0	323.31	1	0.971383	-0.0126096	0.708057	0.998911	Tb927.11.4320	Tb927.11.4320	hypothetical protein, conserved	51.878	69.5	0	323.31	1	0.952799	-0.0209986	0.438758	0.936405	34.3	16	16	1.13916	1.03709	10.73	23	2	285130000	147200000	137930000	63.6	23	23	1.06921	0.986193	5.4419	42	4	1859200000	942750000	916420000	67.6	25
	Tb927.11.7510	Tb927.11.7510;Tb927.11.7460	Tb927.11.7510;Tb927.11.7460	glucose-regulated protein 78, putative,luminal binding protein 1 (BiP), putative	71.434	71.2	0	323.31	2	1.06785	0.028511	0.389702	0.998911	Tb927.11.7510;Tb927.11.7460	Tb927.11.7510;Tb927.11.7460	glucose-regulated protein 78, putative,luminal binding protein 1 (BiP), putative	71.434	72.3	0	323.31	2	0.970599	-0.0129602	0.628083	0.949182	44.7	29	29	1.21742	1.10481	7.5295	38	8	535210000	286590000	248610000	68.6	48	48	1.16228	1.08676	10.524	86	13	6154800000	3289400000	2865400000	68.8	47
	Tb927.4.3680	Tb927.4.3680	Tb927.4.3680	protein phosphatase 2C, putative	29.99	70.3	0	175.82	1	0.963376	-0.0162041	0.644159	0.998911	Tb927.4.3680	Tb927.4.3680	protein phosphatase 2C, putative	29.99	67.4	0	202.16	1	0.951617	-0.0215378	0.492031	0.936405	37.6	6	6	1.15018	1.06479	17.051	6	1	44087000	23841000	20246000	62.4	9	9	1.11081	1.03238	15.059	10	2	163110000	82588000	80525000	56.6	10
	Tb927.3.1380	Tb927.3.1380	Tb927.3.1380	ATP synthase beta chain, mitochondrial precursor,ATP synthase F1, beta subunit	55.775	69.7	0	323.31	1	1.38403	0.141146	0.000429939	0.00747914	Tb927.3.1380	Tb927.3.1380	ATP synthase beta chain, mitochondrial precursor,ATP synthase F1, beta subunit	55.775	69.4	0	323.31	1	1.14965	0.0605654	0.105646	0.729971	47.8	20	20	1.58476	1.44419	7.3252	34	11	481610000	300810000	180790000	68	26	26	1.55282	1.45047	9.5415	54	5	5261300000	3146900000	2114400000	68.4	27
	Tb927.6.2790	Tb927.6.2790;REV__Tb927.6.2790	Tb927.6.2790	L-threonine 3-dehydrogenase, putative	36.957	69.6	0	323.31	2	0.984906	-0.00660506	0.83843	0.998911	Tb927.6.2790;REV__Tb927.6.2790	Tb927.6.2790	L-threonine 3-dehydrogenase, putative	36.957	66.3	0	323.31	2	0.946921	-0.0236862	0.452115	0.936405	52.7	16	16	1.11696	1.04268	10.06	19	5	298070000	153310000	144770000	54.8	17	17	1.04638	0.983768	4.5836	29	3	2551100000	1293200000	1258000000	63	18
	Tb927.1.740	Tb927.1.740	Tb927.1.740	hypothetical protein, conserved	48.865	69.2	0	323.31	1	0.973715	-0.0115681	0.72887	0.998911	Tb927.1.740	Tb927.1.740	hypothetical protein, conserved	48.865	69	0	323.31	1	0.947742	-0.02331	0.427255	0.936405	40	16	16	1.10936	1.00344	5.4869	17	3	370950000	191300000	179650000	65.3	25	25	1.09063	1.01824	7.5561	37	3	2084500000	1083600000	1000900000	61.4	24
	Tb927.10.1730	Tb927.10.1730	Tb927.10.1730	hypothetical protein, conserved	39.265	68.9	0	230.48	1	0.977011	-0.0101005	0.758189	0.998911	Tb927.10.1730	Tb927.10.1730	hypothetical protein, conserved	39.265	65.8	0	262.5	1	0.948001	-0.0231911	0.424421	0.936405	28	8	8	1.06209	0.954563	11.929	8	0	87817000	45693000	42124000	52.7	15	15	1.11263	1.0397	5.7827	25	8	1047100000	559470000	487590000	57.4	15
	Tb927.10.3210	Tb927.10.3210	Tb927.10.3210	delta-1-pyrroline-5-carboxylate dehydrogenase, putative	62.036	68.8	0	323.31	1	0.980199	-0.00868559	0.791304	0.998911	Tb927.10.3210	Tb927.10.3210	delta-1-pyrroline-5-carboxylate dehydrogenase, putative	62.036	68.3	0	323.31	1	0.955922	-0.0195777	0.502005	0.936405	41.7	25	25	1.11645	1.03453	39.974	37	0	1711600000	910100000	801470000	65.6	37	37	1.06417	1.0034	10.909	60	6	7818900000	4029900000	3789000000	62.4	33
	Tb927.7.2700	Tb927.7.2700	Tb927.7.2700	NADH-cytochrome b5 reductase, putative (B5R)	31.856	68.3	0	147.48	1	1.00182	0.000791299	0.980733	0.998911	Tb927.7.2700	Tb927.7.2700	NADH-cytochrome b5 reductase, putative (B5R)	31.856	68.3	0	123.46	1	0.950581	-0.0220109	0.492339	0.936405	30.3	8	8	1.18682	1.08562	5.9486	11	3	116580000	63307000	53276000	55.1	14	14	1.02027	0.947418	8.686	23	5	1347700000	552990000	794680000	65.2	15
	Tb927.11.9980	Tb927.11.9980	Tb927.11.9980	2-oxoglutarate dehydrogenase E1 component, putative	112.95	67.6	0	323.31	1	0.992587	-0.0032313	0.9223	0.998911	Tb927.11.9980	Tb927.11.9980	2-oxoglutarate dehydrogenase E1 component, putative	112.95	70.5	0	323.31	1	0.954583	-0.0201861	0.44975	0.936405	45.1	40	40	1.12245	1.04756	9.456	67	17	1621700000	836420000	785290000	62	58	58	1.10821	1.04925	6.0395	110	19	11299000000	5888600000	5410100000	64.4	60
	Tb927.5.960	Tb927.5.960;Tb927.3.3280	Tb927.5.960	hypothetical protein, conserved	37.159	67.2	0	84.051	2	0.97736	-0.00994524	0.763638	0.998911	Tb927.5.960;Tb927.3.3280	Tb927.5.960	hypothetical protein, conserved	37.159	56.4	0	73.337	2	0.936382	-0.0285469	0.374162	0.936405	28.1	8	8	1.0948	0.993246	10.984	9	1	112030000	57831000	54202000	49.3	14	14	1.09638	1.00898	4.5539	17	2	561320000	287600000	273710000	45.1	14
	Tb927.10.4120	Tb927.10.4120;Tb927.10.4110	Tb927.10.4120;Tb927.10.4110	60S ribosomal protein L30 (RPL30)	11.512	66.7	0	18.296	2	1.00549	0.00237796	0.939001	0.998911													11.4	1	1				0	0	0	0	0	50.5	4	4	1.0492	0.952653	15.502	5	2	38517000	18493000	20024000	57.1	5
	Tb927.9.10640	Tb927.9.10640	Tb927.9.10640	synaptojanin (N-terminal domain), putative	83.045	65.7	0	323.31	1	0.968023	-0.0141142	0.6641	0.998911	Tb927.9.10640	Tb927.9.10640	synaptojanin (N-terminal domain), putative	83.045	65.7	0	323.31	1	0.946434	-0.0239097	0.382687	0.936405	34.8	23	23	1.0846	0.996016	11.494	35	3	1163500000	596410000	567090000	60.7	37	37	1.04397	0.968898	7.2894	65	7	6612600000	3325900000	3286700000	64.8	35
	Tb927.10.8030	Tb927.10.8030	Tb927.10.8030	hypothetical protein, conserved	28.834	65.5	0	172.38	1	1.07081	0.0297132	0.370863	0.998911	Tb927.10.8030	Tb927.10.8030	hypothetical protein, conserved	28.834	65.1	0	150.5	1	0.953267	-0.0207853	0.589192	0.949182	55.3	17	17	1.21558	1.07653	12.41	19	2	201240000	104410000	96837000	64.7	22	22	1.174	1.0791	17.03	38	12	1828700000	979760000	848960000	65.5	23
	Tb927.5.4330	Tb927.5.4330	Tb927.5.4330	dihydrolipoamide branched chain transacylase, putative	47.651	65.1	0	136.57	1	1.01481	0.00638403	0.847177	0.998911	Tb927.5.4330	Tb927.5.4330	dihydrolipoamide branched chain transacylase, putative	47.651	57.4	0	161.03	1	0.97069	-0.0129195	0.648764	0.963087	26	14	14	1.10268	1.06721	21.177	15	3	409360000	211900000	197470000	41	18	18	1.17224	1.12145	8.6207	21	1	2169400000	1169900000	999510000	56	22
	Tb927.6.4300	Tb927.6.4300;Tb927.6.4280;Tb927.10.6880;Tb11.v5.0516	Tb927.6.4300;Tb927.6.4280	glyceraldehyde 3-phosphate dehydrogenase, glycosomal (GAPDH)	39.047	64.9	0	203.71	4	0.97999	-0.00877817	0.782505	0.998911	Tb927.6.4300;Tb927.6.4280;Tb927.10.6880;Tb11.v5.0516	Tb927.6.4300;Tb927.6.4280	glyceraldehyde 3-phosphate dehydrogenase, glycosomal (GAPDH)	39.047	71.6	0	323.31	4	0.950019	-0.0222677	0.47559	0.936405	44.6	15	15	1.05029	0.987362	6.442	18	4	352690000	180120000	172570000	55.2	22	22	1.05968	0.9994	9.7443	36	3	2063400000	1050500000	1012900000	63	23
	Tb927.10.11930	Tb927.10.11930	Tb927.10.11930	beta-D-hydroxybutyrate dehydrogenase	27.645	64.6	0	259.05	1	0.954125	-0.0203948	0.543021	0.998911	Tb927.10.11930	Tb927.10.11930	beta-D-hydroxybutyrate dehydrogenase	27.645	66.9	0	323.31	1	0.97025	-0.0131162	0.619735	0.949182	42.7	10	10	1.11866	1.06512	8.7529	14	3	391180000	203870000	187310000	63.8	17	17	1.02853	0.958038	27.375	23	1	2065500000	1046000000	1019500000	63.5	16
	Tb927.8.7380	Tb927.8.7380;Tb927.4.5050	Tb927.8.7380;Tb927.4.5050	dihydrolipoamide dehydrogenase, point mutation,acetoin dehydrogenase e3 component, putative	60.014	64.1	0	284.09	2	0.972772	-0.011989	0.728595	0.998911	Tb927.8.7380;Tb927.4.5050	Tb927.8.7380;Tb927.4.5050	dihydrolipoamide dehydrogenase, point mutation,acetoin dehydrogenase e3 component, putative	60.014	57.7	0	235.39	2	0.946397	-0.0239266	0.408843	0.936405	24.5	11	11	1.14016	1.00654	12.853	10	2	54739000	28213000	26526000	60.3	29	28	1.11259	1.01245	24.473	39	4	892150000	466890000	425250000	50.5	25
	Tb927.10.2110	Tb927.10.2110;Tb927.10.2100;Tb11.v5.1046;Tb927.10.2090	Tb927.10.2110;Tb927.10.2100;Tb11.v5.1046;Tb927.10.2090	elongation factor 1-alpha (TEF1)	49.105	62.8	0	129.06	4	1.00443	0.00192074	0.953435	0.998911	Tb927.10.2110;Tb927.10.2100;Tb11.v5.1046;Tb927.10.2090	Tb927.10.2110;Tb927.10.2100;Tb11.v5.1046;Tb927.10.2090	elongation factor 1-alpha (TEF1)	49.105	45.7	0	135.6	4	1.01571	0.00676886	0.807838	0.976256	28.1	13	13	1.10584	1.0563	13.772	17	3	928100000	482130000	445970000	42.3	19	19	1.13762	1.05949	4.972	32	9	3343700000	1758500000	1585300000	57.2	21
	Tb927.11.11330	Tb927.11.11330;Tb11.v5.1035;Tb11.v5.1034;Tb927.11.11290	Tb927.11.11330;Tb11.v5.1035	heat shock protein 70	71.408	61.9	0	323.31	4	1.3931	0.143983	0.000273326	0.00518698	Tb927.11.11330;Tb11.v5.1035;Tb11.v5.1034;Tb927.11.11290	Tb927.11.11330;Tb11.v5.1035	heat shock protein 70	71.408	61.9	0	323.31	4	1.10395	0.0429508	0.200258	0.936405	44.9	28	23	1.53186	1.40333	11.482	42	10	792400000	477090000	315310000	58.5	43	39	1.55241	1.45596	10.074	68	11	5204400000	3166100000	2038300000	59.8	43
	Tb927.4.3590	Tb927.4.3590;Tb927.4.3570	Tb927.4.3590;Tb927.4.3570	translation elongation factor 1-beta, putative	24.334	60.6	0	69.677	2	1.01323	0.00570855	0.858393	0.998911	Tb927.4.3590;Tb927.4.3570	Tb927.4.3590;Tb927.4.3570	translation elongation factor 1-beta, putative	24.334	46.5	0	80.387	2	1.01466	0.00631921	0.795695	0.976256	26.1	4	4	1.06849	0.988435	42.781	4	0	39072000	20061000	19011000	48.2	8	7	1.12276	1.04651	10.157	9	3	149250000	78203000	71046000	52.7	8
	Tb927.9.5900	Tb927.9.5900	Tb927.9.5900	glutamate dehydrogenase (GDH)	112.11	60.2	0	323.31	1	0.975632	-0.0107142	0.747231	0.998911	Tb927.9.5900	Tb927.9.5900	glutamate dehydrogenase (GDH)	112.11	66.8	0	323.31	1	0.96019	-0.0176426	0.534697	0.936405	31.5	28	28	1.11818	1.05622	8.479	33	3	1015800000	534860000	480950000	58.8	49	49	1.07862	0.986291	7.4234	78	11	5984600000	3074500000	2910100000	52.3	46
	Tb927.11.1450	Tb927.11.1450	Tb927.11.1450	2-oxoglutarate dehydrogenase E1 component, putative	113.38	60.1	0	323.31	1	0.991947	-0.00351142	0.916757	0.998911	Tb927.11.1450	Tb927.11.1450	2-oxoglutarate dehydrogenase E1 component, putative	113.38	63.8	0	323.31	1	0.961116	-0.0172241	0.525626	0.936405	33.3	31	31	1.12432	1.03323	8.5799	45	4	717730000	379290000	338440000	59.3	61	61	1.13026	1.06411	32.968	103	8	7312400000	3861800000	3450600000	57.4	59
	Tb927.11.2650	Tb927.11.2650;Tb927.9.15050	Tb927.11.2650	heat shock protein 84, putative	84.2	59.9	0	323.31	2	0.948476	-0.0229736	0.508006	0.998911	Tb927.11.2650	Tb927.11.2650	heat shock protein 84, putative	84.2	57.9	0	323.31	1	0.968348	-0.0139685	0.601034	0.949182	19.7	15	15	1.12838	1.00594	14.897	21	5	153520000	81543000	71978000	55.9	43	43	1.07362	0.982898	12.333	62	13	1598500000	811700000	786770000	50.6	39
	Tb927.11.16730	Tb927.11.16730	Tb927.11.16730	dihydrolipoyl dehydrogenase (GCVL-2)	50.433	59.7	0	323.31	1	0.967508	-0.0143454	0.666037	0.998911	Tb927.11.16730	Tb927.11.16730	dihydrolipoyl dehydrogenase (GCVL-2)	50.433	56.8	0	323.31	1	0.952122	-0.0213074	0.471534	0.936405	40.5	18	18	1.10692	1.0157	11.145	23	2	543480000	284140000	259340000	56.6	27	27	1.06953	0.996711	9.0017	50	7	4692400000	2042000000	2650400000	56.8	27
	Tb927.11.5520	Tb927.11.5520	Tb927.11.5520	triosephosphate isomerase (TIM)	26.819	59.6	0	68.504	1	0.996834	-0.0013771	0.966558	0.998911	Tb927.11.5520	Tb927.11.5520	triosephosphate isomerase (TIM)	26.819	54.4	0	58.11	1	0.945226	-0.0244644	0.425634	0.936405	36	7	7	1.16082	1.05204	9.951	8	4	52208000	24227000	27981000	54	10	10	1.05639	0.979624	4.6164	12	4	309500000	151490000	158010000	44.8	8
	Tb927.11.11680	Tb927.11.11680	Tb927.11.11680	2-oxoglutarate dehydrogenase E2 component, putative	41.143	58.7	0	263.48	1	0.995099	-0.00213359	0.949495	0.998911	Tb927.11.11680	Tb927.11.11680	2-oxoglutarate dehydrogenase E2 component, putative	41.143	58.7	0	278.03	1	0.95852	-0.0183987	0.490709	0.936405	42.6	22	22	1.15568	1.08146	17.619	34	4	2541100000	1336900000	1204300000	54.3	20	20	1.11112	1.06076	9.2841	35	1	11146000000	5821400000	5324900000	56.1	21
	Tb927.11.11370	Tb927.11.11370;Tb927.11.11360	Tb927.11.11370;Tb927.11.11360	receptor for activated C kinase 1 (RACK1)	34.69	58.5	0	142.71	2	0.989077	-0.00476999	0.883699	0.998911	Tb927.11.11370;Tb927.11.11360	Tb927.11.11370;Tb927.11.11360	receptor for activated C kinase 1 (RACK1)	34.69	42.1	0	81.044	2	1.02675	0.0114668	0.674397	0.963087	7.5	2	2	1.13453	1.02999	2.013	3	2	31082000	16247000	14835000	43.4	11	11	1.05224	0.952472	11.419	14	4	465400000	181930000	283480000	50.6	11
	Tb927.10.6060	Tb927.10.6060;Tb11.v5.0199	Tb927.10.6060;Tb11.v5.0199	universal minicircle sequence binding protein (UMSBP), putative,DNA-binding protein HEXBP, putative,zinc finger protein	21.836	58.2	0	35.496	2	0.987697	-0.00537605	0.863616	0.998911	Tb927.10.6060;Tb11.v5.0199	Tb927.10.6060;Tb11.v5.0199	universal minicircle sequence binding protein (UMSBP), putative,DNA-binding protein HEXBP, putative,zinc finger protein	21.836	46	0	26.23	2	0.97746	-0.00990087	0.709028	0.964193	46	5	4	1.06228	0.964599	9.3209	8	1	61538000	32582000	28957000	46	5	4	1.01254	0.924642	14.403	8	1	132670000	67574000	65092000	58.2	6
	Tb927.11.6280	Tb927.11.6280	Tb927.11.6280	pyruvate phosphate dikinase (PPDK)	100.45	57.4	0	267.15	1	0.974597	-0.0111749	0.729981	0.998911	Tb927.11.6280	Tb927.11.6280	pyruvate phosphate dikinase (PPDK)	100.45	51	0	289.62	1	0.942632	-0.0256578	0.382939	0.936405	22.2	18	18	1.07221	0.964413	17.578	21	2	291110000	143820000	147290000	44	34	34	1.06926	0.982511	9.7757	44	9	1437200000	705350000	731840000	49.4	36
	Tb927.5.2080	Tb927.5.2080	Tb927.5.2080	guanosine monophosphate reductase, putative	52.238	56.8	0	217.62	1	0.977202	-0.0100154	0.760329	0.998911	Tb927.5.2080	Tb927.5.2080	guanosine monophosphate reductase, putative	52.238	49.9	0	164.94	1	0.957713	-0.0187645	0.553501	0.936405	34.4	10	10	1.10467	1.01093	9.2581	14	3	121670000	67572000	54103000	53.6	20	20	1.07116	0.993838	12.055	27	3	620050000	326510000	293530000	54.4	19
	Tb927.10.7410	Tb927.10.7410	Tb927.10.7410	succinyl-CoA ligase [GDP-forming] beta-chain, putative	44.905	56.6	0	315.76	1	0.992306	-0.00335458	0.919256	0.998911	Tb927.10.7410	Tb927.10.7410	succinyl-CoA ligase [GDP-forming] beta-chain, putative	44.905	61.1	0	251.44	1	0.95947	-0.0179688	0.576866	0.949182	24.6	11	11	1.12448	1.07321	17.662	12	0	513850000	263510000	250350000	53.5	21	21	1.10248	1.03092	13.313	31	3	1795600000	920050000	875530000	56.6	25
	Tb927.5.1060	Tb927.5.1060	Tb927.5.1060	mitochondrial processing peptidase, beta subunit, putative,metallo-peptidase, Clan ME, Family M16	54.122	56.6	0	238.75	1	1.16231	0.0653203	0.0592927	0.430516	Tb927.5.1060	Tb927.5.1060	mitochondrial processing peptidase, beta subunit, putative,metallo-peptidase, Clan ME, Family M16	54.122	51.7	0	305.77	1	1.25108	0.0972851	0.0198663	0.201919	28.4	13	13	1.33958	1.24343	13.477	18	4	510580000	292830000	217760000	54.8	20	20	1.25674	1.17259	8.9513	29	6	2047000000	1150100000	896840000	48.7	17
	Tb927.2.4210	Tb927.2.4210	Tb927.2.4210	glycosomal phosphoenolpyruvate carboxykinase (PEPCK)	58.564	56.4	0	99.9	1	0.983752	-0.00711423	0.828323	0.998911	Tb927.2.4210	Tb927.2.4210	glycosomal phosphoenolpyruvate carboxykinase (PEPCK)	58.564	38.5	0	94.074	1	0.941676	-0.0260984	0.382075	0.936405	21.9	9	9	1.11393	0.980873	21.025	11	2	106450000	55054000	51395000	43.2	20	20	1.07766	0.991572	21.281	24	6	388120000	204830000	183290000	49	22
	Tb927.10.6070	Tb927.10.6070	Tb927.10.6070	universal minicircle sequence binding protein (UMSBP), putative,predicted zinc finger protein	14.566	56.4	0	13.576	1	0.997336	-0.00115829	0.970932	0.998911	Tb927.10.6070	Tb927.10.6070	universal minicircle sequence binding protein (UMSBP), putative,predicted zinc finger protein	14.566	47.1	0	12.778	1	1.00664	0.00287611	0.916968	0.984587	28.6	3	2	1.03648	0.940734	2.1519	2	0	25285000	12221000	13064000	37.9	4	3	1.10716	1.02945	9.3161	5	0	55034000	28353000	26681000	47.1	5
	Tb927.10.2530	Tb927.10.2530	Tb927.10.2530	adenylate kinase, putative	24.941	56.3	0	65.048	1	0.958501	-0.0184075	0.578296	0.998911	Tb927.10.2530	Tb927.10.2530	adenylate kinase, putative	24.941	51.4	0	57.952	1	0.996189	-0.00165818	0.957923	0.986776	14.9	3	3	1.08921	1.00273	36.693	4	2	56273000	29852000	26421000	56.3	12	12	1.02265	0.917515	23.15	15	0	256140000	127720000	128420000	56.3	12
	Tb927.9.5890	Tb927.9.5890	Tb927.9.5890	solanesyl-diphosphate synthase, putative	39.253	55.7	0	210.78	1	0.984615	-0.00673373	0.835057	0.998911	Tb927.9.5890	Tb927.9.5890	solanesyl-diphosphate synthase, putative	39.253	60.2	0	297.37	1	0.949804	-0.0223662	0.407602	0.936405	44	12	12	1.12059	1.02868	16.136	16	2	159100000	81885000	77218000	52.4	15	15	1.03654	0.931099	54.768	21	3	921820000	451510000	470310000	52.6	16
	Tb927.10.6190	Tb927.10.6190	Tb927.10.6190	aldehyde dehydrogenase, putative (ALDH)	54.033	55.7	0	296.01	1	0.956347	-0.0193846	0.565285	0.998911	Tb927.10.6190	Tb927.10.6190	aldehyde dehydrogenase, putative (ALDH)	54.033	54.1	0	323.31	1	0.956492	-0.0193185	0.515015	0.936405	28	11	11	1.12246	1.01103	7.8644	17	3	141700000	74171000	67532000	50.5	21	21	1.04642	0.984349	7.4592	35	6	2758900000	1408300000	1350600000	50.5	20
	Tb927.8.2540	Tb927.8.2540	Tb927.8.2540	3-ketoacyl-CoA thiolase, putative	46.244	55.7	0	323.31	1	0.936625	-0.0284344	0.407111	0.998911	Tb927.8.2540	Tb927.8.2540	3-ketoacyl-CoA thiolase, putative	46.244	53.4	0	323.31	1	0.955209	-0.0199015	0.44731	0.936405	22.1	8	8	1.12198	1.03599	9.3896	12	0	403500000	213070000	190420000	46.1	17	17	1.01649	0.954836	11.819	25	3	2197200000	1097600000	1099600000	51.1	18
	Tb927.6.950	Tb927.6.950	Tb927.6.950	cysteinyl-tRNA synthetase, putative	89.376	55.5	0	311.92	1	0.974303	-0.0113059	0.733795	0.998911	Tb927.6.950	Tb927.6.950	cysteinyl-tRNA synthetase, putative	89.376	51.5	0	323.31	1	0.993909	-0.00265353	0.914341	0.984587	17.6	12	12	1.08331	1.00941	5.0205	12	2	171110000	87809000	83298000	41.7	37	37	1.10148	1.00496	13.616	54	13	1737800000	874150000	863610000	47.4	33
	Tb927.10.2010	Tb927.10.2010	Tb927.10.2010	hexokinase (HK1)	51.295	55.2	0	127.88	1	0.971521	-0.012548	0.691904	0.998911													22.1	10	1	1.04513	0.946342	3.3916	10	4	91377000	47993000	43384000	46.1	20	1	1.02643	0.932053	13.823	26	3	489430000	241240000	248190000	46.5	21
	Tb927.6.4090	Tb927.6.4090	Tb927.6.4090	chaperonin HSP60, mitochondrial precursor, putative (HSP60)	58.37	55.1	0	202.11	1	0.971718	-0.0124597	0.701782	0.998911	Tb927.6.4090	Tb927.6.4090	chaperonin HSP60, mitochondrial precursor, putative (HSP60)	58.37	45.7	0	261.32	1	0.929293	-0.0318472	0.273136	0.936405	28.3	13	13	1.08921	1.00864	5.9261	17	3	291930000	148350000	143590000	44.4	21	21	1.05592	0.98668	11.742	31	8	1466700000	755360000	711340000	37.5	19
	Tb927.6.4000	Tb927.6.4000	Tb927.6.4000	small glutamine-rich tetratricopeptide repeat protein, putative (SGT)	45.966	54.6	0	176.95	1	3.67026	0.564697	3.44232e-13	9.58112e-11	Tb927.6.4000	Tb927.6.4000	small glutamine-rich tetratricopeptide repeat protein, putative (SGT)	45.966	50.7	0	120.74	1	2.16575	0.335608	6.10432e-06	0.000344062	21.9	9	9	3.52485	3.21461	34.455	11	2	95695000	72815000	22880000	50.2	18	18	3.96778	3.64551	6.1256	23	10	669000000	519710000	149300000	47.4	17
	Tb927.8.4810	Tb927.8.4810	Tb927.8.4810	prohibitin 1 (PHB1)	31.429	54.5	0	88.602	1	1.44602	0.160176	0.000149665	0.00290628	Tb927.8.4810	Tb927.8.4810	prohibitin 1 (PHB1)	31.429	50.9	0	44.162	1	1.4599	0.164324	0.00193624	0.0333464	18.1	5	5	1.5455	1.39383	14.7	7	2	74218000	50803000	23415000	36.1	11	11	1.76991	1.63215	8.5387	11	1	224690000	139240000	85441000	39.4	11
	Tb927.10.14040	Tb927.10.14040	Tb927.10.14040	vacuolar ATP synthase subunit c, putative	43.414	54.5	0	37.857	1	0.952831	-0.020984	0.516935	0.998911	Tb927.10.14040	Tb927.10.14040	vacuolar ATP synthase subunit c, putative	43.414	27.4	0	32.473	1	1.0048	0.00208104	0.932059	0.985131	2.9	1	1				1	1	2876000	1407500	1468500	30.5	12	12	1.06312	0.978857	45.402	12	4	175470000	95824000	79644000	24.2	8
	Tb927.11.1020	Tb927.11.1020	Tb927.11.1020	ribokinase, putative	35.288	54.4	0	323.31	1	0.974505	-0.0112161	0.730567	0.998911	Tb927.11.1020	Tb927.11.1020	ribokinase, putative	35.288	52.9	0	323.31	1	0.944936	-0.0245978	0.409733	0.936405	38.4	9	9	1.08412	0.991768	5.2253	13	1	369530000	190460000	179070000	41.4	11	11	1.06974	0.997208	6.2753	23	3	2453200000	1245200000	1207900000	49.8	13
	Tb927.11.11460	Tb927.11.11460	Tb927.11.11460	hypothetical protein, conserved	68.998	54.3	0	263.66	1	2.12333	0.327018	3.24432e-09	1.935e-07	Tb927.11.11460	Tb927.11.11460	hypothetical protein, conserved	68.998	52.6	0	244.14	1	1.4889	0.172865	0.00154562	0.0309124	16.7	8	8	2.2243	2.02889	9.9742	10	4	128340000	87509000	40830000	50.7	28	28	2.27097	2.07809	33.617	34	9	875970000	579190000	296770000	37.2	21
	Tb927.8.1860	Tb927.8.1860	Tb927.8.1860	pitrilysin-like metalloprotease,metallo-peptidase, Clan ME, Family M16C	114.53	53.9	0	323.31	1	0.980805	-0.00841739	0.802261	0.998911	Tb927.8.1860	Tb927.8.1860	pitrilysin-like metalloprotease,metallo-peptidase, Clan ME, Family M16C	114.53	57.7	0	323.31	1	0.95476	-0.0201059	0.503708	0.936405	19	23	23	1.11602	1.0092	15.344	26	7	504540000	274290000	230250000	46	48	48	1.11554	1.03746	18.242	70	6	3021500000	1582300000	1439200000	44	44
	Tb927.9.9660	Tb927.9.9660	Tb927.9.9660	hypothetical protein, conserved	38.295	53.8	0	323.31	1	2.18981	0.340407	1.89787e-09	1.3206e-07	Tb927.9.9660	Tb927.9.9660	hypothetical protein, conserved	38.295	48.4	0	217.74	1	1.57417	0.197052	0.000745414	0.0171169	24.5	8	8	2.33427	2.09547	2.0131	9	3	69165000	46577000	22587000	53.8	15	15	2.33449	2.13297	20.972	22	5	586960000	389760000	197200000	53.8	16
	Tb927.6.4670	Tb927.6.4670	Tb927.6.4670	MORN repeat-containing protein (TbMORN1)	40.686	53.1	0	88.664	1	0.998763	-0.000537723	0.986551	0.998911	Tb927.6.4670	Tb927.6.4670	MORN repeat-containing protein (TbMORN1)	40.686	49.2	0	94.281	1	1.00076	0.000329492	0.98969	0.9988	12	4	4	1.03567	0.934842	0.99362	4	1	17809000	8857200	8952300	47.5	18	18	1.11259	1.02435	10.23	23	3	435710000	225110000	210600000	36.3	14
	Tb927.5.2930	Tb927.5.2930	Tb927.5.2930	hypothetical protein, conserved	43.308	53	0	166.75	1	1.19032	0.0756631	0.0324007	0.287815	Tb927.5.2930	Tb927.5.2930	hypothetical protein, conserved	43.308	43.2	0	154.07	1	1.08933	0.0371596	0.304374	0.936405	19.2	9	9	1.32378	1.19199	9.7899	9	0	69752000	39603000	30148000	50	30	30	1.35437	1.2591	21.84	34	10	953270000	531970000	421300000	44.9	30
	Tb927.10.760	Tb927.10.760	Tb927.10.760	hypothetical protein, conserved	29.887	52.9	0	47.543	1	1.03857	0.0164337	0.642532	0.998911	Tb927.10.760	Tb927.10.760	hypothetical protein, conserved	29.887	40.1	0	38.692	1	0.964313	-0.0157818	0.67505	0.963087	22.3	5	5	1.27416	1.17973	13.312	5	0	61121000	34483000	26637000	46	10	10	1.16885	1.08972	6.113	11	3	379120000	202530000	176580000	41.6	9
	Tb927.10.2560	Tb927.10.2560	Tb927.10.2560	mitochondrial malate dehydrogenase (mMDH)	33.188	52.2	0	58.828	1	1.01069	0.00461963	0.887436	0.998911	Tb927.10.2560	Tb927.10.2560	mitochondrial malate dehydrogenase (mMDH)	33.188	42.8	0	52.498	1	0.968314	-0.0139836	0.661892	0.963087	17	4	4	1.13519	1.02894	5.8356	4	1	45123000	23168000	21955000	34	9	9	1.10704	1.02244	6.8419	10	2	236160000	123580000	112580000	48.4	11
	Tb927.9.14160	Tb927.9.14160	Tb927.9.14160	rieske iron-sulfur protein, mitochondrial precursor (RISP)	33.655	51.9	0	130.26	1	1.10497	0.0433523	0.187392	0.904465	Tb927.9.14160	Tb927.9.14160	rieske iron-sulfur protein, mitochondrial precursor (RISP)	33.655	36	0	99.681	1	1.14811	0.0599833	0.105963	0.729971	23.6	6	6	1.20369	1.10511	6.8343	7	0	117900000	65075000	52829000	43.8	11	11	1.2068	1.13144	16.733	14	2	546350000	295020000	251330000	33.3	9
	Tb927.7.5680	Tb927.7.5680	Tb927.7.5680	deoxyribose-phosphate aldolase, putative	30.037	51.8	0	40.057	1	0.941175	-0.0263297	0.440948	0.998911	Tb927.7.5680	Tb927.7.5680	deoxyribose-phosphate aldolase, putative	30.037	36.4	0	34.673	1	0.92951	-0.0317457	0.267423	0.936405	9.3	2	2	1.1362	1.03252	6.5562	2	0	32730000	17582000	15148000	32.9	8	8	1.01028	0.926698	25.287	11	1	227120000	115740000	111390000	46.1	10
	Tb927.4.2500	Tb927.4.2500	Tb927.4.2500	protein kinase, putative,eukaryotic translation initiation factor 2-alpha kinase precursor, putative	111.92	51.6	0	323.31	1	0.976487	-0.0103335	0.752414	0.998911	Tb927.4.2500	Tb927.4.2500	protein kinase, putative,eukaryotic translation initiation factor 2-alpha kinase precursor, putative	111.92	49.8	0	323.31	1	0.94739	-0.0234711	0.393077	0.936405	29.4	24	24	1.11434	1.06189	9.9569	30	9	850440000	444970000	405460000	42.3	39	39	1.05109	0.979144	14.908	72	1	5180700000	2640500000	2540200000	48.2	40
	Tb927.3.4390	Tb927.3.4390	Tb927.3.4390	dihydrolipoamide dehydrogenase, putative (GCVL-1)	55.839	51.5	0	213.52	1	0.979175	-0.0091396	0.784789	0.998911	Tb927.3.4390	Tb927.3.4390	dihydrolipoamide dehydrogenase, putative (GCVL-1)	55.839	51.5	0	314.52	1	0.960705	-0.0174101	0.519985	0.936405	17.6	8	8	1.11401	1.0152	17.987	9	1	88780000	45308000	43472000	44.6	23	23	1.10664	1.03017	10.911	34	4	912210000	470270000	441940000	46.5	22
	Tb11.v5.0537	Tb11.v5.0537;Tb927.11.9920;Tb11.01.1680.v5	Tb11.v5.0537;Tb927.11.9920;Tb11.01.1680.v5	polyubiquitin, putative	70.128	51.4	0	28.319	3	1.32488	0.122177	0.00378763	0.0472041	Tb11.v5.0537;Tb927.11.9920;Tb11.01.1680.v5	Tb11.v5.0537;Tb927.11.9920;Tb11.01.1680.v5	polyubiquitin, putative	70.128	49.4	0	46.248	3	0.931318	-0.0309018	0.38972	0.936405	34	3	3	1.65063	1.51258	29.175	4	1	35050000	21064000	13986000	49.4	4	4	1.49528	1.39206	12.471	4	1	299210000	165910000	133300000	49.4	4
	Tb927.10.5620	Tb927.10.5620;Tb11.v5.0531	Tb927.10.5620;Tb11.v5.0531	fructose-bisphosphate aldolase, glycosomal (ALD)	41.071	50.8	0	132.64	2	0.984293	-0.00687559	0.831521	0.998911	Tb927.10.5620;Tb11.v5.0531	Tb927.10.5620;Tb11.v5.0531	fructose-bisphosphate aldolase, glycosomal (ALD)	41.071	49.2	0	223.81	2	0.94218	-0.0258662	0.392	0.936405	35.2	14	14	1.06503	0.966184	9.3698	17	2	224600000	113610000	110990000	45.7	22	22	1.09389	1.01767	11.278	32	4	1396000000	720600000	675360000	48.7	25
	Tb927.11.6590	Tb927.11.6590;Tb11.v5.0360	Tb927.11.6590	aminopeptidase, putative,metallo-peptidase, Clan MF, Family M17	55.359	50.5	0	163.79	2	1.0078	0.00337344	0.917488	0.998911	Tb927.11.6590;Tb11.v5.0360	Tb927.11.6590	aminopeptidase, putative,metallo-peptidase, Clan MF, Family M17	55.359	44.1	0	116.6	2	0.997214	-0.00121174	0.961215	0.986776	26.3	11	11	1.15116	1.06118	7.6944	11	1	117040000	61212000	55826000	43.6	16	16	1.07443	1.00192	7.6247	17	3	505380000	258320000	247060000	42.2	15
	Tb927.8.1570	Tb927.8.1570	Tb927.8.1570	hypothetical protein, conserved	28.825	50.4	0	163.16	1	1.07897	0.0330081	0.301679	0.998911	Tb927.8.1570	Tb927.8.1570	hypothetical protein, conserved	28.825	28.3	0	109.19	1	1.01177	0.0050836	0.852554	0.979689	13.2	2	2				1	0	3730500	2085000	1645500	33.5	6	6	1.18792	1.08286	13.829	10	6	197690000	109140000	88549000	28.7	5
	Tb927.11.4450	Tb927.11.4450	Tb927.11.4450	ALBA-Domain Protein (ALBA2)	12.757	50.4	0	9.8938	1	0.989338	-0.00465551	0.884656	0.998911													0	0	0				0	0	0	0	0	31.6	3	3	1.13276	1.0257	72.592	3	0	32789000	19378000	13411000	32.5	3
	Tb927.10.770	Tb927.10.770	Tb927.10.770	hypothetical protein, conserved	69.121	50.2	0	207.33	1	6.04144	0.781141	5.36196e-15	4.47723e-12	Tb927.10.770	Tb927.10.770	hypothetical protein, conserved	69.121	45.3	0	220.68	1	6.79208	0.832003	4.18796e-08	6.49134e-06	24.5	13	13	6.21929	5.85446	38.953	18	9	132230000	111550000	20679000	38.9	20	20	7.64351	7.16281	54.598	24	10	756200000	648210000	107980000	35.9	19
	Tb927.6.2170	Tb927.6.2170	Tb927.6.2170	co-chaperone GrpE, putative	23.877	50	0	22.146	1	1.00744	0.00321738	0.925534	0.998911	Tb927.6.2170	Tb927.6.2170	co-chaperone GrpE, putative	23.877	38.3	0	16.409	1	1.10681	0.044074	0.230229	0.936405	4.1	2	2	1.13829	1.02347	6.513	2	1	23766000	13235000	10531000	36.5	8	8	1.19188	1.109	24.484	9	2	159170000	84927000	74243000	34.2	7
	Tb927.8.1910	Tb927.8.1910	Tb927.8.1910	acetylornithine deacetylase, putative,metallo-peptidase, Clan MH, Family M18 (ArgE)	43.269	49.5	0	183.23	1	0.966523	-0.0147876	0.656439	0.998911	Tb927.8.1910	Tb927.8.1910	acetylornithine deacetylase, putative,metallo-peptidase, Clan MH, Family M18 (ArgE)	43.269	56.3	0	160.6	1	0.949395	-0.0225531	0.462127	0.936405	26.9	12	12	1.08909	0.991965	9.6022	11	0	151530000	77641000	73886000	41.1	18	18	1.0873	1.00437	7.6508	26	1	1747200000	927560000	819660000	41.1	18
	Tb927.6.4990	Tb927.6.4990	Tb927.6.4990	ATP synthase, epsilon chain, putative	20.147	49.5	0	128.09	1	1.35554	0.132111	0.000703782	0.0115227	Tb927.6.4990	Tb927.6.4990	ATP synthase, epsilon chain, putative	20.147	51.6	0	102.53	1	1.16737	0.0672077	0.0821111	0.644416	18.1	3	3	1.5703	1.37122	39.786	3	1	8341000	3623700	4717300	38.5	6	6	1.44415	1.34046	22.347	8	1	170500000	97454000	73048000	38.5	6
	Tb927.8.890	Tb927.8.890;Tb927.11.13750;Tb927.8.4610	Tb927.8.890	small GTP-binding protein Rab1, putative	22.714	49.5	0	37.513	3	0.920987	-0.0357466	0.290639	0.998911	Tb927.8.890;Tb927.11.13750;Tb927.8.4610	Tb927.8.890	small GTP-binding protein Rab1, putative	22.714	37	0	13.999	3	0.974509	-0.0112141	0.650862	0.963087	0	0	0				0	0	0	0	0	26	3	3	1.0712	0.868357	18.232	4	0	36578000	18685000	17893000	41.8	5
	Tb927.7.7410	Tb927.7.7410	Tb927.7.7410	oxidoreductase, putative	35.787	49.3	0	184.1	1	0.94163	-0.0261198	0.429279	0.998911	Tb927.7.7410	Tb927.7.7410	oxidoreductase, putative	35.787	52.2	0	171.84	1	0.978311	-0.00952319	0.745142	0.966548	14.6	4	4	1.0741	0.965624	27.094	5	2	26764000	14192000	12572000	46	12	12	1.0212	0.948767	43.203	16	2	365060000	172960000	192100000	40.9	11
	Tb927.5.3810	Tb927.5.3810	Tb927.5.3810	orotidine-5-phosphate decarboxylase/orotate phosphoribosyltransferase, putative,OMPDCase-OPRTase, putative	49.955	49.1	0	168.05	1	0.97684	-0.0101767	0.750096	0.998911	Tb927.5.3810	Tb927.5.3810	orotidine-5-phosphate decarboxylase/orotate phosphoribosyltransferase, putative,OMPDCase-OPRTase, putative	49.955	47.6	0	194.88	1	0.931538	-0.0307995	0.287434	0.936405	29.7	13	13	1.04559	0.949848	7.0177	12	5	84168000	41379000	42789000	48.7	21	21	1.06897	0.992851	13.035	37	12	1145500000	596170000	549290000	49.1	23
	Tb927.10.3990	Tb927.10.3990	Tb927.10.3990	DHH1 (DHH1)	46.468	48.8	0	80.182	1	0.990944	-0.00395094	0.90854	0.998911	Tb927.10.3990	Tb927.10.3990	DHH1 (DHH1)	46.468	35.2	0	56.367	1	0.947349	-0.0234899	0.413354	0.936405	7.6	3	3	1.15622	1.04365	12.996	3	0	13573000	6895200	6677700	35.2	11	11	1.13795	1.04448	8.9856	14	1	272260000	143400000	128860000	40.4	13
	Tb927.11.16220	Tb927.11.16220	Tb927.11.16220	hypothetical protein, conserved	22.002	48.7	0	41.203	1	0.960977	-0.0172868	0.585507	0.998911	Tb927.11.16220	Tb927.11.16220	hypothetical protein, conserved	22.002	37.4	0	41.828	1	1.06617	0.0278279	0.366058	0.936405	14.4	3	3	1.01666	0.949938	8.844	2	1	60224000	31953000	28270000	29.4	5	5	1.03574	0.962001	6.6241	5	0	180710000	93707000	87001000	40.1	8
	Tb927.7.4550	Tb927.7.4550;Tb11.v5.0268	Tb927.7.4550;Tb11.v5.0268	60S ribosomal protein-like	19.423	48.6	0	33.202	2	1.16499	0.0663214	0.0510755	0.394889	Tb927.7.4550;Tb11.v5.0268	Tb927.7.4550;Tb11.v5.0268	60S ribosomal protein-like	19.423	27.3	0	43.056	2	1.06583	0.0276877	0.352552	0.936405	0	0	0				0	0	0	0	0	44.8	5	5	1.18806	1.07893	72.628	5	1	46626000	26028000	20597000	23	4
	Tb927.10.15410	Tb927.10.15410	Tb927.10.15410	glycosomal malate dehydrogenase (gMDH)	33.71	48.6	0	132.3	1	0.977703	-0.00979301	0.764278	0.998911	Tb927.10.15410	Tb927.10.15410	glycosomal malate dehydrogenase (gMDH)	33.71	46.1	0	106.52	1	0.985304	-0.00642974	0.82156	0.976256	26.3	7	7	1.1266	1.06148	17.025	11	3	156630000	84473000	72152000	35.6	10	10	1.02793	0.979528	10.341	13	3	563550000	287550000	276000000	47.7	10
	Tb927.5.1210	Tb927.5.1210	Tb927.5.1210	short-chain dehydrogenase, putative	33.876	48.6	0	79.884	1	1.53649	0.186531	1.03246e-05	0.000297277	Tb927.5.1210	Tb927.5.1210	short-chain dehydrogenase, putative	33.876	54	0	102.13	1	1.00753	0.00325876	0.90393	0.984587	11.6	3	3	1.62001	1.47145	2.1762	4	0	64785000	39807000	24978000	34.7	10	10	1.63388	1.49321	25.511	12	2	348120000	207440000	140690000	43.7	13
	Tb927.9.1380	Tb927.9.1380	Tb927.9.1380	hypothetical protein, conserved	42.439	48.3	0	58.554	1	0.993156	-0.00298237	0.926423	0.998911	Tb927.9.1380	Tb927.9.1380	hypothetical protein, conserved	42.439	51.7	0	84.565	1	0.958515	-0.0184012	0.580907	0.949182	14.2	5	5	1.09237	0.974279	9.7172	5	1	58337000	30066000	28271000	44.1	14	14	1.08743	0.974944	18.191	15	3	294170000	150070000	144100000	39.6	12
	Tb927.8.1990	Tb927.8.1990	Tb927.8.1990	peroxidoxin (TRYP2)	25.631	48.2	0	51.41	1	1.0943	0.0391356	0.238724	0.986466	Tb927.8.1990	Tb927.8.1990	peroxidoxin (TRYP2)	25.631	43.8	0	61.334	1	1.10921	0.0450155	0.217766	0.936405	31	7	7	1.23681	1.18044	11.739	8	1	264280000	149210000	115070000	40.7	10	10	1.18356	1.0728	12.618	13	1	827560000	463580000	363980000	48.2	12
	Tb927.9.10770	Tb927.9.10770	Tb927.9.10770	Polyadenylate-binding protein 2 (Poly(A)-binding protein 2) (Poly(A)-binding protein II) (PABII) (Polyadenylate-binding nuclear protein 1) (Nuclear poly(A)-binding protein 1) (PABP2), putative (	62.147	48.1	0	161.47	1	1.00178	0.000772229	0.980998	0.998911	Tb927.9.10770	Tb927.9.10770	Polyadenylate-binding protein 2 (Poly(A)-binding protein 2) (Poly(A)-binding protein II) (PABII) (Polyadenylate-binding nuclear protein 1) (Nuclear poly(A)-binding protein 1) (PABP2), putative (	62.147	41.3	0	160.05	1	0.991318	-0.00378687	0.896447	0.984587	22.2	10	10	1.09281	0.985513	9.1419	11	1	129280000	64193000	65086000	45.4	21	21	1.11411	1.03211	7.6808	28	7	874620000	467490000	407130000	42.7	20
	Tb927.10.1400	Tb927.10.1400;Tb927.10.1470	Tb927.10.1400;Tb927.10.1470	hypoxanthine-guanine phosphoribosyltransferase (HGPRT)	23.36	47.6	0	24.871	2	0.972363	-0.0121717	0.702917	0.998911													9	2	2	1.04204	0.932314	6.0326	4	0	26544000	13597000	12947000	28.6	6	6	1.0438	0.938791	13.265	7	2	117700000	60603000	57098000	17.6	4
	Tb927.3.2230	Tb927.3.2230	Tb927.3.2230	succinyl-CoA synthetase alpha subunit, putative	31.464	47.2	0	214.79	1	0.992889	-0.00309921	0.924701	0.998911	Tb927.3.2230	Tb927.3.2230	succinyl-CoA synthetase alpha subunit, putative	31.464	36.2	0	65.943	1	0.975352	-0.0108387	0.738165	0.965697	23.3	7	7	1.11571	1.04772	5.2887	11	1	131960000	69541000	62418000	33.6	8	8	1.09694	1.01499	1.7261	15	2	426490000	220810000	205680000	36.5	11
	Tb927.5.1520	Tb927.5.1520	Tb927.5.1520	heat shock protein HslVU, ATPase subunit HslU, putative	52.53	47.2	0	87.836	1	0.925282	-0.033726	0.297443	0.998911	Tb927.5.1520	Tb927.5.1520	heat shock protein HslVU, ATPase subunit HslU, putative	52.53	47.8	0	146.51	1	0.995921	-0.00177504	0.947206	0.986052	8.2	2	2	0.941265	0.825219	16.829	2	0	3725800	1664200	2061600	34.9	15	15	1.0453	0.952925	10.821	17	4	352970000	178500000	174470000	29.7	13
	Tb927.9.8410	Tb927.9.8410	Tb927.9.8410	chaperone protein DNAj, putative	35.594	47	0	96.793	1	0.942702	-0.0256258	0.441615	0.998911	Tb927.9.8410	Tb927.9.8410	chaperone protein DNAj, putative	35.594	36.5	0	69.252	1	0.953585	-0.0206405	0.503796	0.936405	14.1	4	4	1.05233	0.960338	3.8206	4	0	46297000	23845000	22452000	36.8	12	12	1.05994	0.989903	11.16	15	0	321080000	164770000	156310000	41	13
	Tb927.10.14840	Tb927.10.14840;Tb927.10.14830;Tb927.10.14820	Tb927.10.14840;Tb927.10.14830;Tb927.10.14820	mitochondrial carrier protein (MCP5a)	34.074	46.9	0	64.958	3	2.37534	0.375725	8.71155e-10	6.61286e-08	Tb927.10.14840;Tb927.10.14830;Tb927.10.14820	Tb927.10.14840;Tb927.10.14830;Tb927.10.14820	mitochondrial carrier protein (MCP5a)	34.074	54.7	0	118.16	3	4.72758	0.674639	2.363e-05	0.00104647	20.2	6	6	2.7555	2.49626	20.98	5	3	164420000	117610000	46812000	36.8	11	11	2.62027	2.4429	32.856	10	4	358550000	258390000	100160000	46.9	14
	Tb927.11.1890	Tb927.11.1890	Tb927.11.1890	hypothetical protein, conserved	36.025	46.9	0	65.244	1	1.0003	0.000128294	0.996779	0.998911	Tb927.11.1890	Tb927.11.1890	hypothetical protein, conserved	36.025	46	0	43.693	1	1.02301	0.00987798	0.691982	0.964193	12.6	3	3	1.01184	0.905305	30.065	3	1	16818000	8291400	8526900	38	8	8	1.10993	1.00976	3.2982	7	1	100570000	52619000	47954000	44.2	10
	Tb927.10.5840	Tb927.10.5840	Tb927.10.5840	translation elongation factor 1-beta, putative	21.959	46.8	0	56.66	1	2.16282	0.335021	0.029395	0.269724	Tb927.10.5840	Tb927.10.5840	translation elongation factor 1-beta, putative	21.959	35.3	0	28.129	1	0.951732	-0.0214854	0.548497	0.936405	9	2	2	23.1241	25.7261	461.83	2	1	4075800000	4063800000	11981000	30.8	5	4	1.06078	0.958313	5.7945	4	0	54481000	30134000	24347000	31.3	5
	Tb927.11.7780	Tb927.11.7780	Tb927.11.7780	hypothetical protein, conserved	46.237	46.5	0	179.5	1	2.30728	0.3631	7.24686e-10	6.05113e-08	Tb927.11.7780	Tb927.11.7780	hypothetical protein, conserved	46.237	34.8	0	176.18	1	1.64995	0.217472	0.000297854	0.00747066	12.6	3	3	2.37631	2.14445	5.5932	4	2	35262000	23913000	11349000	43.2	13	13	2.45924	2.27381	31.347	13	3	359040000	242450000	116590000	34.1	10
	Tb927.5.3090	Tb927.5.3090	Tb927.5.3090	hypothetical protein, conserved	11.655	46.5	0	13.138	1	1.02764	0.0118413	0.706981	0.998911													0	0	0				0	0	0	0	0	20.8	2	2	0.979432	0.895335	9.4268	2	2	11069000	5391900	5677100	24.8	2
	Tb927.4.410	Tb927.4.410	Tb927.4.410	CAF 40 (CAF40)	35.32	46.5	0	32.713	1	0.991335	-0.00377947	0.905834	0.998911	Tb927.4.410	Tb927.4.410	CAF 40 (CAF40)	35.32	44.9	0	25.244	1	0.915633	-0.0382787	0.203125	0.936405	2.8	1	1				0	0	0	0	0	30.1	8	8	1.1239	1.05073	8.5204	8	3	80822000	42844000	37978000	39.6	10
	Tb927.10.660	Tb927.10.660;Tb11.v5.0500	Tb927.10.660;Tb11.v5.0500	2-oxoisovalerate dehydrogenase alpha subunit, putative	46.369	46.4	0	184.66	2	0.992342	-0.00333863	0.922082	0.998911	Tb927.10.660;Tb11.v5.0500	Tb927.10.660;Tb11.v5.0500	2-oxoisovalerate dehydrogenase alpha subunit, putative	46.369	51.2	0	134.01	2	0.935591	-0.0289142	0.300883	0.936405	19	7	7	1.17487	1.03246	8.399	9	3	238070000	31741000	206330000	43	15	15	1.10958	1.02099	14.855	22	4	629050000	335400000	293660000	45.7	15
	Tb927.10.1950	Tb927.10.1950	Tb927.10.1950	leucine-rich repeat protein (LRRP), putative	77.026	46.4	0	153.04	1	0.940791	-0.0265071	0.41693	0.998911	Tb927.10.1950	Tb927.10.1950	leucine-rich repeat protein (LRRP), putative	77.026	50.2	0	277.43	1	0.963845	-0.0159927	0.629216	0.949182	11.1	6	6	0.952018	0.850485	19.588	6	0	19832000	9258700	10573000	39	23	23	1.09191	1.00963	7.9511	33	7	791700000	410360000	381350000	34	20
	Tb927.7.2570	Tb927.7.2570;Tb11.v5.0611	Tb927.7.2570;Tb11.v5.0611	guide RNA associated protein, GAP2	52.545	46.3	0	154.12	2	0.928243	-0.0323384	0.323869	0.998911	Tb927.7.2570;Tb11.v5.0611	Tb927.7.2570;Tb11.v5.0611	guide RNA associated protein, GAP2	52.545	47.1	0	238.8	2	0.941523	-0.0261689	0.349875	0.936405	12.1	4	4	0.942418	0.844167	8.5913	6	0	42695000	22147000	20548000	44.8	16	16	1.07597	0.999001	25.075	20	4	438690000	222970000	215720000	42.1	16
	Tb927.11.11380	Tb927.11.11380	Tb927.11.11380	hypothetical protein, conserved	61.504	46	0	193.97	1	0.961518	-0.0170427	0.60203	0.998911	Tb927.11.11380	Tb927.11.11380	hypothetical protein, conserved	61.504	42.4	0	181.12	1	0.950874	-0.0218769	0.460556	0.936405	24.5	11	11	1.07257	0.968335	12.577	13	2	155550000	78916000	76631000	34.9	19	19	1.05661	0.983478	7.8837	30	4	1343300000	689280000	654050000	38	16
	Tb927.10.16120	Tb927.10.16120	Tb927.10.16120	inosine-5-monophosphate dehydrogenase,IMP dehydrogenase	48.481	45.9	0	122.51	1	0.986714	-0.00580878	0.861222	0.998911	Tb927.10.16120	Tb927.10.16120	inosine-5-monophosphate dehydrogenase,IMP dehydrogenase	48.481	43	0	202.82	1	0.947971	-0.0232052	0.462431	0.936405	16.8	6	6	1.08461	0.981354	27.982	6	0	28459000	15187000	13272000	39.1	16	16	1.13912	1.04337	14.436	22	4	488030000	257220000	230810000	40	15
	Tb927.9.10630	Tb927.9.10630	Tb927.9.10630	hypothetical protein, conserved	28.977	45.9	0	149.72	1	1.00361	0.00156409	0.961662	0.998911	Tb927.9.10630	Tb927.9.10630	hypothetical protein, conserved	28.977	58.6	0	184.12	1	0.961268	-0.0171553	0.550768	0.936405	30.1	5	5	1.12727	1.03287	13.906	7	0	61756000	32447000	29309000	34.2	6	6	1.09155	1.02374	4.9633	9	0	273740000	141460000	132280000	45.9	9
	Tb927.7.280	Tb927.7.280	Tb927.7.280	cyclophilin-type peptidyl-prolyl cis-trans isomerase, putative (PPIase)	24.302	45.8	0	54.456	1	0.975479	-0.0107819	0.7451	0.998911	Tb927.7.280	Tb927.7.280	cyclophilin-type peptidyl-prolyl cis-trans isomerase, putative (PPIase)	24.302	29.8	0	29.371	1	0.890443	-0.0503939	0.222287	0.936405	23.1	4	4	1.15624	1.04686	11.156	4	0	23761000	12375000	11386000	33.8	6	6	1.00754	0.922084	15.784	7	0	74974000	37287000	37687000	29.8	5
	Tb927.5.520	Tb927.5.520	Tb927.5.520	stomatin-like protein, putative	55.979	45.8	0	323.31	1	1.04491	0.0190769	0.578881	0.998911	Tb927.5.520	Tb927.5.520	stomatin-like protein, putative	55.979	44.3	0	323.31	1	1.01703	0.00733496	0.798175	0.976256	27.5	11	11	1.22396	1.14672	9.3079	16	1	245140000	135070000	110070000	45.8	28	28	1.18915	1.11459	9.9335	37	8	2866300000	1305400000	1561000000	44.3	25
	Tb927.10.4330	Tb927.10.4330;Tb11.v5.1012;Tb10.v4.0043	Tb927.10.4330;Tb11.v5.1012;Tb10.v4.0043	2-oxoisovalerate dehydrogenase beta subunit, mitochondrial precursor, putative	40.222	45.7	0	61.742	3	0.975285	-0.0108684	0.735652	0.998911	Tb927.10.4330;Tb11.v5.1012;Tb10.v4.0043	Tb927.10.4330;Tb11.v5.1012;Tb10.v4.0043	2-oxoisovalerate dehydrogenase beta subunit, mitochondrial precursor, putative	40.222	26.9	0	43.993	3	0.95899	-0.0181858	0.514652	0.936405	9.2	2	2	1.04658	0.948767	10.487	2	0	21745000	11188000	10557000	24.7	8	8	1.079	1.00197	17.618	9	3	177220000	94995000	82221000	26.9	8
	Tb927.9.3280	Tb927.9.3280	Tb927.9.3280	acidocalcisomal exopolyphosphatase	42.865	45.7	0	101.27	1	0.925693	-0.033533	0.314723	0.998911	Tb927.9.3280	Tb927.9.3280	acidocalcisomal exopolyphosphatase	42.865	51.2	0	201.55	1	0.948128	-0.0231332	0.403567	0.936405	8.4	4	4	1.00334	0.91191	12.585	6	0	55545000	26770000	28775000	41	15	15	1.05139	0.968429	11.091	20	4	410380000	203520000	206860000	33.7	14
	Tb927.11.13280	Tb927.11.13280	Tb927.11.13280	mitochondrial RNA binding protein 2 (GBP25)	25.106	45.5	0	77.077	1	0.952403	-0.0211794	0.529022	0.998911	Tb927.11.13280	Tb927.11.13280	mitochondrial RNA binding protein 2 (GBP25)	25.106	42	0	89.497	1	0.964722	-0.015598	0.589458	0.949182	22.8	4	4	1.08787	0.951928	12.036	4	0	23200000	12735000	10465000	42	7	7	1.05808	0.982222	5.6632	13	2	229330000	118100000	111230000	42	7
	Tb927.7.710	Tb927.7.710	Tb927.7.710	heat shock 70 kDa protein, putative (HSP70)	70.211	45.4	0	163.55	1	1.49259	0.173941	3.40501e-05	0.000789773	Tb927.7.710	Tb927.7.710	heat shock 70 kDa protein, putative (HSP70)	70.211	40.5	0	180.3	1	1.11935	0.048967	0.12258	0.791661	24.6	13	10	1.66027	1.49979	6.7462	10	2	65757000	39140000	26617000	44.1	23	20	1.62306	1.48054	18.482	22	5	460050000	281850000	178210000	44.3	23
	Tb927.4.1300	Tb927.4.1300	Tb927.4.1300	amidinotransferase, putative	42.015	45.2	0	91.465	1	0.893009	-0.0491441	0.167458	0.863132	Tb927.4.1300	Tb927.4.1300	amidinotransferase, putative	42.015	33.4	0	102.51	1	0.948702	-0.0228704	0.462165	0.936405	12	3	3				1	1	4154500	2167400	1987100	39.3	10	10	1.08052	0.985902	21.181	12	3	118240000	56809000	61434000	36.4	9
	Tb927.6.1440	Tb927.6.1440	Tb927.6.1440	hypothetical protein, conserved	29.996	45	0	31.775	1	0.870643	-0.0601601	0.0896962	0.590793	Tb927.6.1440	Tb927.6.1440	hypothetical protein, conserved	29.996	35.3	0	29.543	1	0.967758	-0.0142332	0.605588	0.949182	16.7	4	4	1.01165	0.917936	11.114	5	0	25637000	12817000	12820000	32.2	7	7	0.980104	0.894534	5.8772	8	0	95271000	46953000	48318000	32.9	7
	Tb927.8.7040	Tb927.8.7040	Tb927.8.7040	hypothetical protein, conserved	21.365	45	0	94.111	1	1.01638	0.0070566	0.829545	0.998911	Tb927.8.7040	Tb927.8.7040	hypothetical protein, conserved	21.365	45.5	0	145.15	1	0.984653	-0.00671676	0.825442	0.976256	18.5	3	3	1.15824	1.03845	71.238	4	1	25988000	14005000	11983000	42.3	6	6	1.10336	1.01971	4.9863	9	1	197790000	100160000	97628000	45	7
	Tb927.2.3030	Tb927.2.3030	Tb927.2.3030	ATP-dependent Clp protease subunit, heat shock protein 78 (HSP78), putative	90.664	45	0	174.5	1	0.972885	-0.0119386	0.720715	0.998911	Tb927.2.3030	Tb927.2.3030	ATP-dependent Clp protease subunit, heat shock protein 78 (HSP78), putative	90.664	54.1	0	232.81	1	0.944486	-0.0248044	0.397683	0.936405	20.9	13	13	1.08435	0.970214	14.439	15	8	80180000	42807000	37374000	41.9	27	27	1.11387	1.02416	16.636	35	9	605260000	312710000	292550000	36.3	24
	Tb927.7.4970	Tb927.7.4970;Tb11.v5.0178	Tb927.7.4970;Tb11.v5.0178	glutamine synthetase, putative	42.433	44.9	0	106.14	2	1.00218	0.000944939	0.977502	0.998911	Tb927.7.4970;Tb11.v5.0178	Tb927.7.4970;Tb11.v5.0178	glutamine synthetase, putative	42.433	37.5	0	119.97	2	1.03768	0.0160644	0.518878	0.936405	12.6	4	4	1.11682	1.01321	9.1915	5	2	32386000	16870000	15516000	37.5	12	12	1.14492	1.06051	17.127	19	3	555410000	303510000	251890000	38.3	14
	Tb927.11.5300	Tb927.11.5300;Tb927.11.4660;Tb927.9.3650;Tb927.11.3280;Tb927.8.8350;Tb927.4.3910	Tb927.11.5300	kinesin, putative,mitotic centromere-associated kinesin, putative (Kif13-3)	62.524	44.3	0	200.3	6	0.996133	-0.00168277	0.960039	0.998911	Tb927.11.5300;Tb927.11.4660;Tb927.9.3650;Tb927.11.3280;Tb927.8.8350;Tb927.4.3910	Tb927.11.5300	kinesin, putative,mitotic centromere-associated kinesin, putative (Kif13-3)	62.524	47.5	0	234.31	6	0.965329	-0.0153248	0.605163	0.949182	13.3	7	7	1.11516	1.00575	17.39	7	0	28194000	15381000	12812000	40.6	20	20	1.15225	1.02099	20.94	29	5	524210000	275030000	249180000	36.2	18
	Tb927.11.1710	Tb927.11.1710	Tb927.11.1710	mitochondrial RNA binding protein 1,gBP21, MRP1 (GBP21)	23.253	44.2	0	28.004	1	0.987832	-0.00531676	0.873629	0.998911	Tb927.11.1710	Tb927.11.1710	mitochondrial RNA binding protein 1,gBP21, MRP1 (GBP21)	23.253	39.8	0	42.389	1	0.963802	-0.0160123	0.59564	0.949182	30.6	7	7	1.14846	1.04193	6.3328	6	1	29981000	15668000	14313000	35.9	6	6	1.08244	0.957946	19.683	7	2	148650000	73343000	75312000	30.1	5
	Tb927.7.3430	Tb927.7.3430	Tb927.7.3430	cyclophilin-type peptidyl-prolyl cis-trans isomerase, putative (PPIase)	25.548	44.2	0	41.537	1	0.975604	-0.0107264	0.730952	0.998911													6.5	1	1				0	0	0	0	0	35.5	6	6	0.993345	0.910581	8.4825	5	1	34901000	18015000	16886000	19.9	4
	Tb927.10.180	Tb927.10.180	Tb927.10.180	ATP synthase F1 subunit gamma protein, putative	34.37	43.9	0	168.61	1	1.44607	0.160189	0.000108546	0.00225896	Tb927.10.180	Tb927.10.180	ATP synthase F1 subunit gamma protein, putative	34.37	40.7	0	192.71	1	1.20875	0.0823379	0.0324336	0.295718	29.2	8	8	1.66171	1.51423	4.0516	9	2	170030000	98302000	71732000	43.9	12	12	1.5902	1.47419	15.26	14	3	895050000	518480000	376570000	36.1	11
	Tb927.10.4570	Tb927.10.4570;Tb927.10.4560	Tb927.10.4570;Tb927.10.4560	elongation factor 2	94.333	43.9	0	189.75	2	0.999036	-0.000419057	0.989874	0.998911	Tb927.10.4570;Tb927.10.4560	Tb927.10.4570;Tb927.10.4560	elongation factor 2	94.333	38.5	0	151.5	2	0.999745	-0.000110842	0.996361	0.9988	22.2	14	14	1.11591	1.01232	15.729	16	4	116590000	61614000	54978000	30.5	24	24	1.12564	1.03853	9.3028	32	3	774320000	408590000	365730000	33.5	24
	Tb927.11.13990	Tb927.11.13990	Tb927.11.13990	GDP-L-fucose synthetase, putative	40.659	43.9	0	87.02	1	0.974798	-0.0110856	0.745132	0.998911	Tb927.11.13990	Tb927.11.13990	GDP-L-fucose synthetase, putative	40.659	39.9	0	85.876	1	0.991571	-0.00367602	0.895079	0.984587	19.8	7	7	1.08403	0.983961	6.8078	8	0	124510000	65145000	59368000	35.2	12	12	1.1568	1.07811	12.981	15	0	700450000	371390000	329060000	35.2	12
	Tb927.8.3150	Tb927.8.3150	Tb927.8.3150	T-complex protein 1, gamma subunit, putative (TCP-1-gamma)	60.817	43.9	0	74.945	1	0.980705	-0.00846158	0.79588	0.998911	Tb927.8.3150	Tb927.8.3150	T-complex protein 1, gamma subunit, putative (TCP-1-gamma)	60.817	17.3	0	27.517	1	1.06732	0.0282932	0.32713	0.936405	3.8	2	2	0.877501	0.794218	9.5448	2	0	18920000	9126500	9793900	34.7	15	15	1.16017	1.05795	25.098	17	3	158730000	82942000	75791000	30.4	13
	Tb927.11.14780	Tb927.11.14780;Tb927.9.5410	Tb927.11.14780	phosphomannose isomerase, putative	46.482	43.8	0	71.633	2	0.965271	-0.0153509	0.631029	0.998911	Tb927.11.14780	Tb927.11.14780	phosphomannose isomerase, putative	46.482	43.3	0	73.364	1	0.94573	-0.024233	0.374133	0.936405	6.6	3	3	1.00846	0.932488	12.667	2	0	65056000	34141000	30915000	31.5	12	12	1.07359	0.989315	7.4235	13	2	422090000	212990000	209110000	23.2	9
	Tb927.2.5160	Tb927.2.5160	Tb927.2.5160	chaperone protein DNAj, putative	44.327	43.5	0	76.163	1	1.04824	0.0204612	0.513101	0.998911													0	0	0				0	0	0	0	0	25	8	8	1.11209	1.03131	23.562	8	3	72237000	36918000	35319000	28.5	8
	Tb927.7.4770	Tb927.7.4770;Tb11.v5.0160	Tb927.7.4770;Tb11.v5.0160	cyclophilin-type peptidyl-prolyl cis-trans isomerase, putative (PPIase)	18.59	43.4	0	36.117	2	0.948559	-0.0229356	0.493475	0.998911	Tb927.7.4770;Tb11.v5.0160	Tb927.7.4770;Tb11.v5.0160	cyclophilin-type peptidyl-prolyl cis-trans isomerase, putative (PPIase)	18.59	50.9	0	71.118	2	0.916236	-0.0379928	0.237578	0.936405	26	5	5	1.11739	1.02934	7.3374	5	0	162120000	85084000	77032000	43.4	7	7	1.01635	0.936242	9.6196	9	0	676670000	338600000	338070000	39.3	6
	Tb927.11.16480	Tb927.11.16480	Tb927.11.16480	enoyl-CoA hydratase/isomerase family protein, putative	40.234	43.4	0	118.73	1	0.950196	-0.0221868	0.513551	0.998911	Tb927.11.16480	Tb927.11.16480	enoyl-CoA hydratase/isomerase family protein, putative	40.234	48.9	0	112.61	1	0.936099	-0.028678	0.359205	0.936405	24	7	7	1.11862	1.02854	6.5629	8	1	115020000	54776000	60243000	34.5	10	10	1.05009	0.974184	3.4478	16	0	583100000	274860000	308240000	36.7	11
	Tb927.1.4100	Tb927.1.4100	Tb927.1.4100	cytochrome oxidase subunit IV (COXIV)	40.534	43.3	0	96.943	1	1.19738	0.0782315	0.0255519	0.239729	Tb927.1.4100	Tb927.1.4100	cytochrome oxidase subunit IV (COXIV)	40.534	47	0	116.46	1	1.44055	0.158529	0.00255052	0.0392393	19.5	7	7	1.37855	1.25497	14.612	7	0	80842000	45241000	35601000	37.7	15	15	1.26807	1.17477	19.427	18	1	553760000	297540000	256210000	35.4	13
	Tb927.5.1470	Tb927.5.1470	Tb927.5.1470	NADH-cytochrome b5 reductase, putative (B5R)	32.756	43.2	0	32.316	1	1.20788	0.0820229	0.029022	0.26926	Tb927.5.1470	Tb927.5.1470	NADH-cytochrome b5 reductase, putative (B5R)	32.756	32.3	0	32.643	1	1.37311	0.137704	0.0096735	0.115338	11.6	2	2	1.50825	1.33785	4.9187	2	0	8925100	5397200	3527900	37.1	7	7	1.32445	1.23031	5.789	8	2	127430000	69215000	58214000	43.2	10
	Tb927.11.1900	Tb927.11.1900	Tb927.11.1900	T-complex protein 1, beta subunit, putative	58.057	43.1	0	132.92	1	1.03031	0.0129678	0.690294	0.998911	Tb927.11.1900	Tb927.11.1900	T-complex protein 1, beta subunit, putative	58.057	25.3	0	64.38	1	0.986451	-0.00592439	0.83482	0.976256	11.3	5	5	1.05938	0.94679	25.952	7	3	21504000	9890000	11614000	35	15	15	1.18937	1.10407	19.216	19	6	190630000	103540000	87083000	26.1	10
	Tb927.4.3800	Tb927.4.3800	Tb927.4.3800	hypothetical protein, conserved	35.891	42.9	0	43.007	1	0.94519	-0.024481	0.455023	0.998911	Tb927.4.3800	Tb927.4.3800	hypothetical protein, conserved	35.891	49.7	0	187.32	1	0.995997	-0.00174212	0.951423	0.986776	16.5	6	2	0.947418	0.877347	12.155	6	3	62833000	29427000	33406000	23.9	8	2	1.10909	1.02162	11.654	9	0	429310000	222020000	207290000	28.9	9
	Tb927.8.6060	Tb927.8.6060	Tb927.8.6060	2-amino-3-ketobutyrate coenzyme A ligase, putative,glycine acetyltransferase, putative	43.734	42.8	0	65.576	1	0.982333	-0.00774128	0.810834	0.998911	Tb927.8.6060	Tb927.8.6060	2-amino-3-ketobutyrate coenzyme A ligase, putative,glycine acetyltransferase, putative	43.734	49.8	0	87.693	1	1.00816	0.00352756	0.899562	0.984587	12.9	6	6	1.08696	0.974659	15.46	6	1	39482000	20620000	18862000	38.6	14	14	1.06451	0.986875	20.799	20	7	485710000	234250000	251460000	38.6	15
	Tb927.6.4070	Tb927.6.4070	Tb927.6.4070	hypothetical protein, conserved	29.319	42.5	0	135.03	1	7.71392	0.887275	2.47823e-07	9.40601e-06	Tb927.6.4070	Tb927.6.4070	hypothetical protein, conserved	29.319	42.5	0	213.27	1	22.3871	1.35	1.28167e-08	2.64878e-06	30.3	5	5	12.9953	12.5072	80.042	2	2	28887000	27274000	1613600	35.2	9	9	14.4686	13.1416	140.58	10	8	258840000	202650000	56192000	38.7	9
	Tb927.11.10510	Tb927.11.10510	Tb927.11.10510	ubiquinone biosynthesis methyltransferase, putative	32.094	42.4	0	25.762	1	0.985305	-0.00642916	0.84283	0.998911	Tb927.11.10510	Tb927.11.10510	ubiquinone biosynthesis methyltransferase, putative	32.094	31.9	0	38.034	1	1.03611	0.0154065	0.561978	0.946811	8	2	2	0.944376	0.844381	3.2273	2	0	4154900	1846400	2308500	29.9	6	6	1.1563	1.06065	13.015	7	1	87803000	46987000	40815000	28.1	6
	Tb927.11.15420	Tb927.11.15420	Tb927.11.15420	hypothetical protein, conserved	23.057	42.4	0	14.263	1	0.990089	-0.00432585	0.901094	0.998911													0	0	0				0	0	0	0	0	20	4	4	1.27092	1.12987	12.854	3	1	21099000	10736000	10363000	22.9	4
	Tb927.9.12730	Tb927.9.12730	Tb927.9.12730	chaperone protein DNAj, putative	48.592	42.4	0	63.389	1	0.978656	-0.00936984	0.780072	0.998911	Tb927.9.12730	Tb927.9.12730	chaperone protein DNAj, putative	48.592	32.2	0	63.508	1	0.96031	-0.0175884	0.54852	0.936405	17.7	8	8	1.1209	1.02224	14.435	11	1	61704000	31540000	30164000	34.6	13	13	1.10217	1.02402	11.02	17	4	362720000	189150000	173570000	35	14
	Tb927.1.1730	Tb927.1.1730	Tb927.1.1730	hypothetical protein, conserved	75.065	41.8	0	176.57	1	0.991013	-0.00392046	0.903993	0.998911	Tb927.1.1730	Tb927.1.1730	hypothetical protein, conserved	75.065	39.7	0	268.56	1	0.950839	-0.0218928	0.440183	0.936405	24	13	13	1.09694	0.985513	17.689	12	0	137870000	72242000	65626000	34.6	19	19	1.093	0.998901	15.359	24	4	764540000	401790000	362750000	35.1	19
	Tb927.4.1020	Tb927.4.1020	Tb927.4.1020	serine-palmitoyl-CoA transferase, putative	54.128	41.8	0	92.175	1	1.10702	0.0441571	0.199006	0.926922	Tb927.4.1020	Tb927.4.1020	serine-palmitoyl-CoA transferase, putative	54.128	46.3	0	84.691	1	0.96556	-0.0152207	0.614618	0.949182	13.5	7	7	1.30431	1.20494	18.839	7	0	55310000	31450000	23860000	39.2	16	16	1.2106	1.11147	9.7431	18	1	384140000	203470000	180680000	36.5	15
	Tb927.3.3630	Tb927.3.3630	Tb927.3.3630	elongation factor ts, putative (EF-TS)	29.732	41.6	0	75.555	1	0.944942	-0.0245949	0.438444	0.998911	Tb927.3.3630	Tb927.3.3630	elongation factor ts, putative (EF-TS)	29.732	36.9	0	89.711	1	0.939485	-0.02711	0.314069	0.936405	3.3	1	1				1	0	43360000	22873000	20487000	28.1	6	6	1.01032	0.928764	9.73	7	1	165690000	90437000	75248000	28.1	6
	Tb927.7.1200	Tb927.7.1200	Tb927.7.1200	hypothetical protein, conserved	48.808	41.6	0	75.874	1	0.986801	-0.00577041	0.866387	0.998911	Tb927.7.1200	Tb927.7.1200	hypothetical protein, conserved	48.808	37.7	0	84.809	1	0.985106	-0.00651686	0.808195	0.976256	15.5	6	6	1.17015	1.05315	8.7584	9	1	43969000	24203000	19766000	33	15	15	1.11217	1.01708	15.927	20	4	229510000	114280000	115230000	29.3	14
	Tb927.3.1790	Tb927.3.1790	Tb927.3.1790	pyruvate dehydrogenase E1 beta subunit, putative	37.566	41.4	0	185.34	1	1.01087	0.00469742	0.886373	0.998911	Tb927.3.1790	Tb927.3.1790	pyruvate dehydrogenase E1 beta subunit, putative	37.566	32.8	0	139.46	1	0.953806	-0.0205397	0.509521	0.936405	24.4	8	8	1.16209	1.05305	6.9976	8	0	71494000	37522000	33972000	31.9	12	12	1.09288	1.00103	21.106	16	1	398160000	168700000	229460000	35.6	14
	Tb927.10.8190	Tb927.10.8190	Tb927.10.8190	T-complex protein 1, theta subunit, putative,CCT-theta, putative (TCP-1-theta)	58.081	41.3	0	63.975	1	1.04399	0.0186959	0.57697	0.998911	Tb927.10.8190	Tb927.10.8190	T-complex protein 1, theta subunit, putative,CCT-theta, putative (TCP-1-theta)	58.081	29.2	0	26.691	1	1.08632	0.0359565	0.212372	0.936405	4.8	3	3	1.14751	1.02386	18.218	3	0	19502000	10514000	8988000	26.8	11	11	1.21222	1.11442	32.931	10	2	158270000	80085000	78186000	29.6	12
	Tb927.10.8630	Tb927.10.8630	Tb927.10.8630	hypothetical protein, conserved	27.968	41.2	0	32.98	1	0.97593	-0.0105814	0.744041	0.998911	Tb927.10.8630	Tb927.10.8630	hypothetical protein, conserved	27.968	51.4	0	37.558	1	0.953375	-0.0207361	0.4919	0.936405	18	4	4	1.11041	1.00643	10.001	4	0	67476000	34811000	32665000	27.1	6	6	1.02209	0.854847	16.528	7	1	228860000	110010000	118850000	32.5	7
	Tb927.9.15090	Tb927.9.15090	Tb927.9.15090	cytosolic coat protein, putative	24.595	41.1	0	22.421	1	1.20846	0.0822326	0.0203403	0.199813	Tb927.9.15090	Tb927.9.15090	cytosolic coat protein, putative	24.595	24.2	0	14.113	1	1.10317	0.0426428	0.151175	0.867856	9.1	2	2				1	0	8870300	5241900	3628400	17.8	3	3	1.30986	1.20101	4.0054	3	1	35512000	18687000	16826000	36.1	7
	Tb927.4.1280	Tb927.4.1280	Tb927.4.1280	hypothetical protein, conserved	43.863	41	0	185.18	1	0.972093	-0.0122923	0.715265	0.998911	Tb927.4.1280	Tb927.4.1280	hypothetical protein, conserved	43.863	37.4	0	323.31	1	0.944431	-0.0248296	0.39217	0.936405	14.3	5	5	1.15737	1.0408	9.4345	6	0	40396000	21105000	19292000	30.7	10	10	1.04343	0.970026	9.1026	14	4	404610000	206550000	198060000	37.4	10
	Tb927.4.2450	Tb927.4.2450	Tb927.4.2450	thioredoxin, putative	44.49	40.9	0	132.82	1	0.999006	-0.000431964	0.98918	0.998911	Tb927.4.2450	Tb927.4.2450	thioredoxin, putative	44.49	29.9	0	97.875	1	0.893768	-0.0487751	0.119296	0.778566	18.7	6	6	1.10239	0.987752	8.8591	9	2	75353000	39494000	35858000	32.1	11	11	1.05222	0.977517	7.2232	13	3	330840000	168080000	162760000	40.9	14
	Tb927.4.1610	Tb927.4.1610	Tb927.4.1610	hypothetical protein, conserved	39.631	40.9	0	57.467	1	2.90791	0.46358	3.7612e-06	0.000116319													0	0	0				0	0	0	0	0	19.2	6	6	5.25265	4.58947	68.03	7	7	54926000	44385000	10541000	33.1	11
	Tb927.11.13190	Tb927.11.13190;Tb927.11.13090	Tb927.11.13190;Tb927.11.13090	elongation factor 1 gamma, putative	46.275	40.8	0	171.21	2	0.994817	-0.00225671	0.944269	0.998911	Tb927.11.13190;Tb927.11.13090	Tb927.11.13190;Tb927.11.13090	elongation factor 1 gamma, putative	46.275	34.9	0	189.3	2	1.0062	0.00268298	0.916417	0.984587	15.6	6	6	1.062	0.984349	4.5053	6	1	82341000	42739000	39602000	39.1	12	12	1.11264	1.03812	13.786	18	2	341800000	177550000	164240000	37.1	11
	Tb927.5.3390	Tb927.5.3390	Tb927.5.3390	ADG1, pseudogene	13.175	40.7	0	10.377	1	1.06119	0.0257933	0.457034	0.998911	Tb927.5.3390	Tb927.5.3390	ADG1, pseudogene	13.175	26.3	0	10.337	1	0.954909	-0.0200382	0.514444	0.936405	15.3	2	2	1.28487	1.16355	23.073	2	0	16737000	9659600	7077600	31.4	4	4	1.16172	1.06092	0.4581	5	1	108730000	58387000	50344000	40.7	5
	Tb927.1.3010	Tb927.1.3010	Tb927.1.3010	mRNA processing protein, putative	40.813	40.6	0	100.45	1	1.00095	0.000413655	0.989729	0.998911	Tb927.1.3010	Tb927.1.3010	mRNA processing protein, putative	40.813	41.7	0	87.088	1	0.959397	-0.0180017	0.487175	0.936405	17.2	5	5	1.08139	0.9802	21.286	5	1	23539000	12400000	11139000	40.6	11	11	1.10312	1.02981	12.665	15	3	541730000	280500000	261240000	40.6	11
	Tb927.8.6900	Tb927.8.6900	Tb927.8.6900	hypothetical protein, conserved	23.536	40.3	0	20.997	1	1.00438	0.00190021	0.952138	0.998911	Tb927.8.6900	Tb927.8.6900	hypothetical protein, conserved	23.536	35.1	0	10.988	1	0.947921	-0.0232277	0.46174	0.936405	6.6	1	1				1	0	7714200	3751900	3962300	34.1	6	6	1.12747	1.03217	10.193	6	0	55947000	28468000	27479000	34.1	6
	Tb927.11.13230	Tb927.11.13230	Tb927.11.13230	hypothetical protein, conserved	23.909	40.3	0	45.199	1	1.02117	0.00909642	0.780187	0.998911	Tb927.11.13230	Tb927.11.13230	hypothetical protein, conserved	23.909	35.2	0	30.208	1	0.962026	-0.0168133	0.569654	0.946877	28.2	5	5	1.11823	0.995818	11.079	4	1	14265000	7634900	6630400	36.1	7	7	1.13438	1.03727	19.783	7	2	78375000	38697000	39679000	36.1	7
	Tb927.4.5040	Tb927.4.5040	Tb927.4.5040	dihydrolipoamide dehydrogenase, putative	66.008	40.2	0	137.27	1	0.996728	-0.00142348	0.966813	0.998911	Tb927.4.5040	Tb927.4.5040	dihydrolipoamide dehydrogenase, putative	66.008	28.6	0	105.57	1	0.895867	-0.0477563	0.186585	0.928726	17.4	8	8	1.18703	1.07315	26.047	7	4	36604000	16268000	20336000	34	16	15	1.11219	1.00934	9.6672	16	3	271910000	143310000	128590000	33.1	17
	Tb927.7.210	Tb927.7.210	Tb927.7.210	proline dehydrogenase	63.858	39.9	0	119.73	1	1.48234	0.170947	3.39751e-05	0.000789773	Tb927.7.210	Tb927.7.210	proline dehydrogenase	63.858	27.7	0	113.86	1	1.17893	0.0714882	0.132108	0.810962	10.3	4	4	1.59668	1.44626	97.072	5	2	29462000	18528000	10934000	32.7	15	15	1.61327	1.48469	72.75	21	6	441550000	275430000	166110000	33.3	16
	Tb927.9.11220	Tb927.9.11220	Tb927.9.11220	hypothetical protein, conserved	41.551	39.6	0	130.57	1	1.83094	0.262674	1.24103e-07	5.45351e-06	Tb927.9.11220	Tb927.9.11220	hypothetical protein, conserved	41.551	30.3	0	76.114	1	1.65486	0.218762	0.00175615	0.0332842	13.2	4	4	1.82113	1.64406	25.636	4	3	23601000	15389000	8211100	32.9	11	11	2.11211	1.94628	10.713	13	6	208460000	135240000	73225000	31.7	11
	Tb927.8.920	Tb927.8.920	Tb927.8.920	ubiquitin-conjugating enzyme E2, putative,ubiquitin-protein ligase, putative,ubiquitin carrier protein, putative	18.992	39.5	0	23.056	1	0.99691	-0.0013441	0.967577	0.998911	Tb927.8.920	Tb927.8.920	ubiquitin-conjugating enzyme E2, putative,ubiquitin-protein ligase, putative,ubiquitin carrier protein, putative	18.992	28.5	0	19.803	1	0.978726	-0.00933885	0.780508	0.975906	26.2	4	4	0.887548	0.795292	8.5339	3	1	8189000	3905800	4283200	19.2	3	3	1.21046	1.10412	12.298	3	0	35509000	19098000	16412000	19.2	3
	Tb927.11.6630	Tb927.11.6630	Tb927.11.6630	3-methylcrotonoyl-CoA carboxylase beta subunit, putative	66.531	39.5	0	80.496	1	0.988167	-0.00516956	0.879632	0.998911	Tb927.11.6630	Tb927.11.6630	3-methylcrotonoyl-CoA carboxylase beta subunit, putative	66.531	29.9	0	69.695	1	1.00287	0.00124408	0.967329	0.986776	7.8	5	5	1.15545	1.04753	35.071	6	2	31365000	16441000	14924000	31	16	16	1.12011	1.01905	27.06	20	3	287880000	147490000	140390000	33.3	16
	Tb927.10.6810	Tb927.10.6810	Tb927.10.6810	guanylate kinase, putative	29.956	39.4	0	94.734	1	0.936293	-0.028588	0.408654	0.998911	Tb927.10.6810	Tb927.10.6810	guanylate kinase, putative	29.956	37.1	0	76.162	1	0.934894	-0.0292376	0.46702	0.936405	20.5	4	4	1.09503	0.975134	7.7411	4	1	11676000	5275500	6400800	33.7	7	7	1.06984	0.983091	16.819	8	1	92587000	49206000	43382000	29.2	6
	Tb927.7.1270	Tb927.7.1270;Tb927.7.1250	Tb927.7.1270;Tb927.7.1250	hypothetical protein, conserved	35.715	39.3	0	66.278	2	0.952238	-0.0212543	0.533349	0.998911	Tb927.7.1270;Tb927.7.1250	Tb927.7.1270;Tb927.7.1250	hypothetical protein, conserved	35.715	39.3	0	115.8	2	0.953499	-0.0206798	0.419029	0.936405	16.2	5	5	1.13705	1.08119	10.557	5	2	115330000	60770000	54563000	28.4	9	9	1.03655	0.964506	4.508	13	3	917910000	478710000	439200000	35.1	8
	Tb927.11.13180	Tb927.11.13180	Tb927.11.13180	hypothetical protein conserved	61.21	39.3	0	157.39	1	1.27864	0.106749	0.00298912	0.0389986	Tb927.11.13180	Tb927.11.13180	hypothetical protein conserved	61.21	36.8	0	132.72	1	1.11215	0.0461624	0.152633	0.86819	13	6	6	1.38305	1.24245	12.013	6	0	47887000	27166000	20721000	36.2	14	14	1.35838	1.30786	11.853	21	2	422030000	274860000	147170000	35	13
	Tb927.10.240	Tb927.10.240	Tb927.10.240	peroxin 14, putative (PEX14)	39.937	39.1	0	31.551	1	0.985198	-0.00647644	0.853258	0.998911	Tb927.10.240	Tb927.10.240	peroxin 14, putative (PEX14)	39.937	34.2	0	27.764	1	0.975196	-0.010908	0.758788	0.972001	19.7	6	6	1.20488	1.10181	39.817	5	2	33659000	12563000	21096000	30.1	9	9	1.10585	1.01474	10.205	9	2	195970000	95705000	100260000	26.8	7
	Tb927.8.2020	Tb927.8.2020	Tb927.8.2020	agmatinase, putative	36.517	39	0	59.745	1	0.958835	-0.0182561	0.571537	0.998911	Tb927.8.2020	Tb927.8.2020	agmatinase, putative	36.517	41.7	0	65.553	1	1.05519	0.0233311	0.462885	0.936405	6	2	2				1	0	8402300	4585900	3816400	39	10	10	1.08534	0.987849	33.958	10	1	98461000	47709000	50752000	28.1	9
	Tb927.10.9830	Tb927.10.9830	Tb927.10.9830	hypothetical protein, conserved	17.194	38.9	0	64.2	1	1.06987	0.0293328	0.36272	0.998911	Tb927.10.9830	Tb927.10.9830	hypothetical protein, conserved	17.194	31.8	0	127.03	1	1.10759	0.0443807	0.535391	0.936405	7.6	1	1				1	0	6779000	4136700	2642400	38.9	5	5	1.20739	1.10198	25.322	6	1	201850000	80724000	121130000	38.9	4
	Tb927.11.6250	Tb927.11.6250	Tb927.11.6250	hypothetical protein, conserved	27.599	38.7	0	113.03	1	1.11515	0.0473338	0.16494	0.85995	Tb927.11.6250	Tb927.11.6250	hypothetical protein, conserved	27.599	38.3	0	123.25	1	1.02694	0.0115444	0.708677	0.964193	17.8	3	3	1.23556	1.15083	10.83	5	0	127930000	71592000	56342000	36.8	7	7	1.27598	1.1693	7.6608	10	1	559960000	313790000	246170000	38.3	9
	Tb927.7.1790	Tb927.7.1790	Tb927.7.1790	Adenine phosphoribosyltransferase, putative	25.624	38.7	0	105.46	1	1.00129	0.000557957	0.985703	0.998911	Tb927.7.1790	Tb927.7.1790	Adenine phosphoribosyltransferase, putative	25.624	44.3	0	119.92	1	0.957317	-0.0189441	0.453204	0.936405	10.9	2	2	0.975134	0.876578	9.1044	2	0	10561000	5617000	4944000	19.6	3	3	1.07076	0.987752	45.056	4	2	36734000	17039000	19695000	15.2	2
	Tb927.2.5240	Tb927.2.5240	Tb927.2.5240	PRP19-like protein, putative (TbPRP19)	54.268	38.7	0	168.31	1	0.986768	-0.00578515	0.858802	0.998911	Tb927.2.5240	Tb927.2.5240	PRP19-like protein, putative (TbPRP19)	54.268	36.7	0	126.99	1	1.0233	0.0100021	0.717688	0.964193	17.3	6	6	0.975991	0.878194	12.264	7	1	35038000	18621000	16417000	36.7	14	14	1.15173	1.05357	11.657	15	0	281920000	148820000	133100000	26.5	9
	Tb927.9.13040	Tb927.9.13040	Tb927.9.13040	hypothetical protein, conserved	46.219	38.6	0	225.26	1	0.990577	-0.00411186	0.897125	0.998911	Tb927.9.13040	Tb927.9.13040	hypothetical protein, conserved	46.219	37.1	0	241.6	1	0.951663	-0.0215168	0.421035	0.936405	12.8	5	5	1.10266	1.00053	12.064	8	1	56469000	28815000	27654000	38.3	11	11	1.01585	0.930665	5.7735	16	6	263360000	133050000	130310000	32.8	10
	Tb927.10.14000	Tb927.10.14000	Tb927.10.14000	aconitase (ACO)	98.314	38.6	0	164.18	1	0.964014	-0.0159168	0.632324	0.998911	Tb927.10.14000	Tb927.10.14000	aconitase (ACO)	98.314	35.6	0	236.37	1	0.935792	-0.0288207	0.327951	0.936405	5.8	4	4	1.1388	1.02397	24.664	3	0	10333000	5360400	4972200	32.3	21	21	1.02181	0.930839	14.165	22	6	243380000	124010000	119370000	27.4	16
	Tb927.10.12840	Tb927.10.12840	Tb927.10.12840	mitochondrial carrier protein (MCP12)	33.131	38.5	0	67.054	1	1.73484	0.239259	9.0501e-07	3.14868e-05	Tb927.10.12840	Tb927.10.12840	mitochondrial carrier protein (MCP12)	33.131	38.5	0	126.8	1	2.42867	0.385368	0.000110143	0.00348347	17.4	5	5	2.02335	1.86376	5.1141	5	1	80714000	53384000	27330000	28.3	8	8	1.9209	1.78129	10.579	8	1	259010000	168710000	90295000	28.3	8
	Tb927.9.9290	Tb927.9.9290	Tb927.9.9290	Polyadenylate-binding protein 1 (Poly(A)-binding protein 1) (PABP 1) (PABP1)	63.029	38.5	0	111.13	1	0.9921	-0.00344467	0.915986	0.998911	Tb927.9.9290	Tb927.9.9290	Polyadenylate-binding protein 1 (Poly(A)-binding protein 1) (PABP 1) (PABP1)	63.029	29.3	0	134.77	1	1.01755	0.00755598	0.78786	0.976256	7.2	3	3	1.12247	1.01398	12.498	3	0	16976000	8231900	8743800	35.2	17	17	1.07856	1.0003	20.955	17	2	300370000	154220000	146150000	34.1	16
	Tb927.11.3980	Tb927.11.3980	Tb927.11.3980	mitochondrial processing peptidase alpha subunit, putative,metallo-peptidase, Clan ME, Family M16	57.037	38.4	0	233.64	1	1.1569	0.0632953	0.0671239	0.478644	Tb927.11.3980	Tb927.11.3980	mitochondrial processing peptidase alpha subunit, putative,metallo-peptidase, Clan ME, Family M16	57.037	39.8	0	157.4	1	1.29291	0.111567	0.0103866	0.121503	19.9	8	8	1.31148	1.20077	17.553	9	0	250360000	141030000	109320000	38.4	17	17	1.27982	1.17055	9.9595	20	2	919990000	505060000	414940000	36.9	17
	Tb927.10.3650	Tb927.10.3650	Tb927.10.3650	NADH-dependent fumarate reductase, putative	133.53	38.2	0	205.92	1	0.988296	-0.00511275	0.873186	0.998911	Tb927.10.3650	Tb927.10.3650	NADH-dependent fumarate reductase, putative	133.53	35.6	0	262.84	1	0.959481	-0.0179637	0.493313	0.936405	12.2	14	11	1.08961	0.950751	17.503	15	3	144530000	65490000	79038000	34.5	37	33	1.04598	0.956389	38.298	41	7	906660000	464100000	442560000	25.2	28
	Tb927.3.3460	Tb927.3.3460	Tb927.3.3460	hypothetical protein, conserved	53.228	38.1	0	78.891	1	1.00303	0.00131454	0.967264	0.998911	Tb927.3.3460	Tb927.3.3460	hypothetical protein, conserved	53.228	35.2	0	95.925	1	0.962265	-0.0167052	0.590561	0.949182	10.8	5	5	1.08652	0.975324	4.9804	5	0	62877000	33233000	29644000	32.1	17	17	1.09608	0.99552	15.965	19	1	644570000	324120000	320450000	30.2	15
	Tb927.10.14860	Tb927.10.14860	Tb927.10.14860	hypothetical protein, conserved	83.434	38	0	92.24	1	0.910859	-0.0405491	0.220369	0.958374	Tb927.10.14860	Tb927.10.14860	hypothetical protein, conserved	83.434	22.6	0	96.681	1	0.969293	-0.0135449	0.621359	0.949182	15.8	12	12	1.01205	0.925583	9.1306	13	2	126190000	62350000	63840000	28.8	21	21	0.986291	0.91416	9.3972	25	3	581400000	277370000	304030000	30.6	21
	Tb927.8.1960	Tb927.8.1960	Tb927.8.1960	hypothetical protein, conserved	48.425	37.8	0	62.142	1	1.01251	0.0053995	0.86705	0.998911	Tb927.8.1960	Tb927.8.1960	hypothetical protein, conserved	48.425	35	0	77.92	1	1.02407	0.010329	0.678889	0.964193	9.2	4	4	1.07139	0.973615	10.04	4	0	32770000	16708000	16062000	37.8	15	15	1.13356	1.05183	36.418	19	7	353700000	179990000	173710000	34.8	14
	Tb927.5.1780	Tb927.5.1780	Tb927.5.1780	hypothetical protein, conserved	48.192	37.5	0	69.34	1	0.919247	-0.0365679	0.286513	0.998911	Tb927.5.1780	Tb927.5.1780	hypothetical protein, conserved	48.192	33.4	0	86.212	1	0.919891	-0.0362636	0.38267	0.936405	7.5	3	3				1	1	2714000	1433400	1280700	30	10	10	1.06585	0.982222	16.1	12	4	177830000	102060000	75772000	33.6	11
	Tb927.10.9810	Tb927.10.9810	Tb927.10.9810	hypothetical protein, conserved	33.886	37.5	0	86.818	1	1.23343	0.0911161	0.00955466	0.104976	Tb927.10.9810	Tb927.10.9810	hypothetical protein, conserved	33.886	36.9	0	72.35	1	1.79479	0.254015	0.000137316	0.0040541	7.3	2	2	1.33364	1.1966	6.0627	2	1	10052000	5855700	4196400	24.6	5	5	1.33985	1.23268	3.2326	7	3	63337000	34072000	29265000	37.2	8
	Tb927.10.1060	Tb927.10.1060	Tb927.10.1060	T-complex protein 1, delta subunit, putative (TCP-1-delta)	58.361	37.3	0	56.723	1	0.995907	-0.00178105	0.955497	0.998911	Tb927.10.1060	Tb927.10.1060	T-complex protein 1, delta subunit, putative (TCP-1-delta)	58.361	24.6	0	24.356	1	1.13332	0.0543507	0.0604202	0.504566	1.3	1	1				1	0	5267400	2753700	2513700	28.4	14	14	1.13358	1.04174	12.199	14	2	194360000	97243000	97112000	35.8	16
	Tb927.9.8210	Tb927.9.8210	Tb927.9.8210	Peptide deformylase 2	42.101	37.2	0	65.796	1	0.978	-0.0096612	0.78961	0.998911	Tb927.9.8210	Tb927.9.8210	Peptide deformylase 2	42.101	34.4	0	34.235	1	0.942996	-0.0254899	0.367262	0.936405	9.8	3	3	1.1803	1.05995	11.627	4	2	23985000	12237000	11748000	27.6	8	8	1.16662	1.03471	5.9576	8	1	243160000	126430000	116730000	37.2	9
	Tb927.10.1390	Tb927.10.1390	Tb927.10.1390	hypoxanthine-guanine phosphoribosyltransferase, putative	26.36	37.2	0	31.044	1	0.902992	-0.044316	0.178899	0.884994	Tb927.10.1390	Tb927.10.1390	hypoxanthine-guanine phosphoribosyltransferase, putative	26.36	31.2	0	25.811	1	0.9368	-0.0283529	0.430511	0.936405	9.8	2	2				1	0	7652600	3823500	3829100	32.1	5	5	0.968054	0.899442	10.703	6	2	34883000	16789000	18094000	30.3	5
	Tb927.10.7570	Tb927.10.7570;Tb11.v5.0774	Tb927.10.7570	dihydrolipoamide acetyltransferase E2 subunit, putative	48.107	37	0	78.478	2	1.02337	0.0100339	0.751398	0.998911	Tb927.10.7570;Tb11.v5.0774	Tb927.10.7570	dihydrolipoamide acetyltransferase E2 subunit, putative	48.107	28.2	0	70.817	2	0.90191	-0.0448369	0.232206	0.936405	14.4	4	4	0.981932	0.872676	3.3022	3	2	6924800	3888000	3036800	27.1	10	10	1.1465	1.0469	15.847	11	2	106940000	57162000	49776000	24.6	7
	Tb927.11.5600	Tb927.11.5600	Tb927.11.5600	hypothetical protein, conserved	13.577	37	0	21.684	1	2.10266	0.32277	5.181e-09	2.88409e-07	Tb927.11.5600	Tb927.11.5600	hypothetical protein, conserved	13.577	36.1	0	13.099	1	1.34454	0.128574	0.0161082	0.169273	19.3	2	2	1.96209	1.77327	11.962	2	1	14215000	10224000	3990800	19.3	2	2	2.43368	2.2303	9.2115	2	0	25820000	18370000	7450100	20.2	3
	Tb927.6.4500	Tb927.6.4500	Tb927.6.4500	hypothetical protein, conserved	22.705	36.9	0	39.071	1	0.99802	-0.000860879	0.97827	0.998911	Tb927.6.4500	Tb927.6.4500	hypothetical protein, conserved	22.705	33	0	84.463	1	1.18419	0.0734218	0.147189	0.867856	3.4	1	1				1	0	14895000	7541700	7352900	36.9	6	6	1.11324	1.01696	8.3391	8	0	113590000	60391000	53199000	36.9	6
	Tb927.6.1550	Tb927.6.1550	Tb927.6.1550	leucine-rich repeat protein (LRRP), putative	38.864	36.8	0	150	1	0.972054	-0.0123098	0.713964	0.998911	Tb927.6.1550	Tb927.6.1550	leucine-rich repeat protein (LRRP), putative	38.864	39.9	0	181.32	1	0.947342	-0.0234933	0.461997	0.936405	13.3	3	3	1.06496	0.959969	2.2721	3	1	17643000	8904800	8738400	30.6	8	8	1.13182	1.03182	22.674	9	0	294260000	168360000	125900000	28	9
	Tb927.10.4000	Tb927.10.4000	Tb927.10.4000	methylglutaconyl-CoA hydratase, mitochondrial precursor, putative	29.195	36.8	0	57.852	1	0.985895	-0.00616939	0.848717	0.998911	Tb927.10.4000	Tb927.10.4000	methylglutaconyl-CoA hydratase, mitochondrial precursor, putative	29.195	31.4	0	34.074	1	0.923604	-0.0345141	0.225596	0.936405	21.3	4	4	1.07189	0.96768	11.184	4	0	36643000	18067000	18576000	23.1	4	4	1.09297	1.00195	34.018	6	1	83911000	43063000	40848000	24.5	5
	Tb927.10.1070	Tb927.10.1070;Tb927.7.7360	Tb927.10.1070	cell division protein kinase 2 homolog 1,cdc2- like protein kinase (CRK1)	34.35	36.5	0	28.635	2	0.969971	-0.0132412	0.678175	0.998911	Tb927.10.1070;Tb927.7.7360	Tb927.10.1070	cell division protein kinase 2 homolog 1,cdc2- like protein kinase (CRK1)	34.35	15.9	0	11.173	2	0.954027	-0.0204395	0.414096	0.936405	12.3	3	3				1	0	3842900	1792000	2050900	19.3	6	6	1.0642	0.968335	5.9612	6	2	112520000	58996000	53520000	31.2	9
	Tb927.11.2060	Tb927.11.2060;Tb927.11.2050	Tb927.11.2060;Tb927.11.2050	60S acidic ribosomal subunit protein, putative	34.627	36.4	0	164.19	2	0.988264	-0.00512716	0.87115	0.998911	Tb927.11.2060;Tb927.11.2050	Tb927.11.2060;Tb927.11.2050	60S acidic ribosomal subunit protein, putative	34.627	33.3	0	233.93	2	0.97487	-0.0110535	0.663309	0.963087	16.4	4	4	0.984058	0.890789	5.554	2	1	9009800	4356700	4653100	36.4	9	9	1.10481	0.996711	54.934	16	3	393000000	215910000	177090000	36.4	9
	Tb927.10.5940	Tb927.10.5940;Tb927.10.5930;Tb927.10.5950;Tb11.v5.0190	Tb927.10.5940;Tb927.10.5930;Tb927.10.5950;Tb11.v5.0190	protein kinase, putative	55.11	36.4	0	45.027	4	0.976476	-0.0103386	0.748195	0.998911	Tb927.10.5940;Tb927.10.5930;Tb927.10.5950;Tb11.v5.0190	Tb927.10.5940;Tb927.10.5930;Tb927.10.5950;Tb11.v5.0190	protein kinase, putative	55.11	24.9	0	40.7	4	0.937512	-0.0280234	0.309937	0.936405	5.1	2	2	0.916758	0.827404	15.566	2	1	14240000	5808600	8431500	25.7	11	11	1.13841	1.05116	30.074	7	2	362050000	67619000	294430000	21.5	8
	Tb927.11.550	Tb927.11.550	Tb927.11.550	hypothetical protein SCD6.10	31.292	36.1	0	25.345	1	1.02364	0.0101492	0.786979	0.998911	Tb927.11.550	Tb927.11.550	hypothetical protein SCD6.10	31.292	11.1	0	7.0296	1	0.991871	-0.00354471	0.926745	0.985131	5.7	2	2	1.40558	1.25827	26.518	2	0	4898100	2218600	2679500	24.3	6	6	1.07404	0.964506	8.1512	7	1	64045000	34078000	29967000	29.6	6
	Tb927.5.3010	Tb927.5.3010;Tb11.v5.0691	Tb927.5.3010;Tb11.v5.0691	MRB1-associated protein, putative,guide RNA binding protein, putative	57.748	35.9	0	61.172	2	0.916309	-0.0379579	0.250923	0.986466	Tb927.5.3010;Tb11.v5.0691	Tb927.5.3010;Tb11.v5.0691	MRB1-associated protein, putative,guide RNA binding protein, putative	57.748	25.4	0	47.535	2	0.888716	-0.0512369	0.0648891	0.522483	5.8	2	2	0.990982	0.89071	3.4643	2	0	5014200	2475100	2539100	23.1	10	10	1.03053	0.978665	24.101	13	5	124980000	60819000	64165000	19.8	8
	Tb927.1.860	Tb927.1.860	Tb927.1.860	hypothetical protein, conserved	29.562	35.4	0	65.242	1	1.01331	0.00574285	0.858217	0.998911	Tb927.1.860	Tb927.1.860	hypothetical protein, conserved	29.562	32.8	0	77.434	1	1.00166	0.000720159	0.978414	0.994453	13.8	3	3	1.15946	1.03477	12.867	3	0	12095000	5888900	6206600	25.4	5	5	0.979816	0.902609	30.949	5	1	73749000	37333000	36417000	32.8	5
	Tb927.10.2890	Tb927.10.2890;Tb11.v5.0650	Tb927.10.2890;Tb11.v5.0650	enolase	46.592	35.4	0	53.125	2	0.97653	-0.0103144	0.750864	0.998911	Tb927.10.2890;Tb11.v5.0650	Tb927.10.2890;Tb11.v5.0650	enolase	46.592	27	0	33.896	2	0.98128	-0.0082072	0.767015	0.972493	11.9	4	4	1.04956	0.934667	7.987	3	0	30126000	15588000	14538000	23.8	8	8	1.10176	1.00502	10.927	7	0	101250000	52245000	49006000	30.3	10
	Tb927.2.3610	Tb927.2.3610	Tb927.2.3610	hypothetical protein, conserved	16.06	35.4	0	19.912	1	1.11719	0.0481276	0.179118	0.884994	Tb927.2.3610	Tb927.2.3610	hypothetical protein, conserved	16.06	43.1	0	31.682	1	1.05966	0.0251648	0.416543	0.936405	7.6	1	1				1	0	4304000	2295500	2008500	35.4	4	4	1.47009	1.33731	23.856	6	1	26000000	15353000	10647000	35.4	4
	Tb927.3.2090	Tb927.3.2090;Tb11.v5.0697	Tb927.3.2090;Tb11.v5.0697	aminopeptidase P1, putative,metallo-peptidase, Clan MG, Family M24	68.387	35.4	0	112.7	2	0.956393	-0.0193634	0.557131	0.998911	Tb927.3.2090;Tb11.v5.0697	Tb927.3.2090;Tb11.v5.0697	aminopeptidase P1, putative,metallo-peptidase, Clan MG, Family M24	68.387	42	0	202.09	2	0.970719	-0.0129066	0.618777	0.949182	18.4	7	7	1.10472	0.990982	6.1191	7	1	31456000	17269000	14187000	34	17	17	1.00766	0.916506	13.108	23	5	494260000	258200000	236050000	30.6	16
	Tb927.11.8870	Tb927.11.8870	Tb927.11.8870	mitochondrial DEAD box protein,KREH1 (KREH1)	60.659	35.2	0	69.355	1	0.960346	-0.0175724	0.591772	0.998911	Tb927.11.8870	Tb927.11.8870	mitochondrial DEAD box protein,KREH1 (KREH1)	60.659	25.1	0	53.614	1	0.930346	-0.0313557	0.258798	0.936405	11.2	5	5	1.05936	0.959785	1.4522	5	1	39234000	21067000	18167000	32.1	15	15	1.06974	0.957946	23.648	15	2	250450000	124550000	125900000	30.8	14
	Tb927.10.5540	Tb927.10.5540	Tb927.10.5540	hypothetical protein, conserved	30.445	34.7	0	37.26	1	0.962481	-0.0166077	0.614397	0.998911	Tb927.10.5540	Tb927.10.5540	hypothetical protein, conserved	30.445	34.7	0	26.238	1	0.971827	-0.0124111	0.675714	0.963087	15.5	4	4	1.09443	1.0169	7.0502	6	3	79094000	42982000	36112000	31.7	8	8	1.054	0.95048	6.0143	11	3	182330000	99932000	82397000	32.8	8
	Tb927.10.4130	Tb927.10.4130	Tb927.10.4130	NDUFA5/B13 subunit, putative	31.032	34.7	0	34.174	1	0.987303	-0.00554955	0.866756	0.998911	Tb927.10.4130	Tb927.10.4130	NDUFA5/B13 subunit, putative	31.032	34.3	0	34.877	1	0.918288	-0.037021	0.289976	0.936405	7.2	2	2	1.16128	1.05355	16.294	3	0	28231000	14675000	13556000	24.5	6	6	1.04631	0.937383	11.034	6	1	151560000	79147000	72416000	23.4	6
	Tb927.9.4210	Tb927.9.4210;Tb11.v5.0561	Tb927.9.4210;Tb11.v5.0561	fatty acyl CoA synthetase 3 (ACS3)	77.853	34.6	0	82.158	2	0.954353	-0.0202911	0.543341	0.998911	Tb927.9.4210;Tb11.v5.0561	Tb927.9.4210;Tb11.v5.0561	fatty acyl CoA synthetase 3 (ACS3)	77.853	28.9	0	98.665	2	0.974927	-0.011028	0.682286	0.964193	6.4	4	0	1.08654	0.98174	6.6544	4	0	32698000	16558000	16140000	28.2	16	1	1.0581	0.958681	26.351	20	3	319180000	158290000	160890000	32.3	17
	Tb927.8.2240	Tb927.8.2240	Tb927.8.2240	Tryptophanyl-tRNA synthetase 2	52.902	34.5	0	64.624	1	1.00892	0.00385721	0.909888	0.998911	Tb927.8.2240	Tb927.8.2240	Tryptophanyl-tRNA synthetase 2	52.902	41	0	95.005	1	0.974776	-0.0110952	0.690155	0.964193	12.5	5	5	1.21183	1.0922	5.7554	5	2	28676000	13707000	14968000	23.5	10	10	1.10397	1.02054	11.104	11	3	145040000	69986000	75059000	34.5	14
	Tb927.11.13580	Tb927.11.13580	Tb927.11.13580	ubiquinone biosynthesis protein-like protein	27.93	34.5	0	66.293	1	0.907368	-0.0422164	0.256986	0.993336	Tb927.11.13580	Tb927.11.13580	ubiquinone biosynthesis protein-like protein	27.93	43.8	0	69.513	1	1.00767	0.00331981	0.897489	0.984587	14.1	3	3	0.9998	0.909339	4.7885	3	1	30352000	15895000	14456000	24.5	4	4	1.12129	1.04095	76.134	6	3	150800000	121320000	29482000	27.7	5
	Tb927.7.7460	Tb927.7.7460	Tb927.7.7460	hypothetical protein, conserved	22.358	34.4	0	13.141	1	1.01351	0.00582978	0.854951	0.998911	Tb927.7.7460	Tb927.7.7460	hypothetical protein, conserved	22.358	15.6	0	9.9382	1	1.04037	0.0171891	0.527836	0.936405	9.4	2	2	1.04268	0.936856	16.673	2	1	12388000	4898800	7489100	28.1	5	5	1.12343	1.02998	18.135	4	0	48070000	25097000	22973000	21.4	4
	Tb927.3.3890	Tb927.3.3890	Tb927.3.3890	hypothetical protein, conserved	36.68	34.4	0	50.071	1	1.25192	0.0975749	0.00593187	0.069881	Tb927.3.3890	Tb927.3.3890	hypothetical protein, conserved	36.68	28.4	0	55.331	1	1.25692	0.099308	0.0157082	0.167915	10.6	4	4	1.34945	1.23887	3.9054	4	0	49877000	28174000	21703000	28.4	9	9	1.35024	1.26088	10.562	11	1	423080000	244340000	178740000	25	8
	Tb927.11.14730	Tb927.11.14730	Tb927.11.14730	metalloprotease, putative,cell division protein FtsH homologue, putative	74.475	34.3	0	127.66	1	2.92073	0.465491	4.65778e-11	6.48208e-09	Tb927.11.14730	Tb927.11.14730	metalloprotease, putative,cell division protein FtsH homologue, putative	74.475	37.8	0	143.54	1	4.35152	0.638641	2.64993e-07	2.42758e-05	6.9	4	4	3.57871	3.13962	11.426	3	1	12124000	9434700	2689200	29.4	14	14	3.21306	2.91282	18.337	18	7	200290000	145160000	55130000	30.7	13
	Tb927.8.7530	Tb927.8.7530	Tb927.8.7530	3,2-trans-enoyl-CoA isomerase, mitochondrial precursor, putative	39.776	34.1	0	79.464	1	0.994435	-0.00242379	0.939813	0.998911	Tb927.8.7530	Tb927.8.7530	3,2-trans-enoyl-CoA isomerase, mitochondrial precursor, putative	39.776	27.1	0	91.762	1	0.939566	-0.0270728	0.316472	0.936405	19.3	7	4	1.11278	1.01891	25.357	7	0	98574000	50091000	48483000	27.1	8	5	1.03475	0.971157	9.9924	11	1	405010000	207090000	197910000	32.7	9
	Tb927.11.2470	Tb927.11.2470	Tb927.11.2470	aminopeptidase, putative,metallo-peptidase, Clan MF, Family M17	60.585	34	0	115.22	1	0.988496	-0.00502524	0.882806	0.998911	Tb927.11.2470	Tb927.11.2470	aminopeptidase, putative,metallo-peptidase, Clan MF, Family M17	60.585	25.3	0	100.42	1	0.961178	-0.0171963	0.51638	0.936405	8	4	4	1.16941	1.06681	5.4892	5	0	54501000	28540000	25961000	30.4	12	12	1.09667	1.01671	13.571	14	0	345520000	178940000	166580000	33.6	12
	Tb927.11.12230	Tb927.11.12230	Tb927.11.12230	heat shock protein HslVU, ATPase subunit HslU, putative,ATP-dependent hsl protease ATP-binding subunit hslU, putative	54.897	33.9	0	130.98	1	0.979653	-0.00892769	0.784696	0.998911	Tb927.11.12230	Tb927.11.12230	heat shock protein HslVU, ATPase subunit HslU, putative,ATP-dependent hsl protease ATP-binding subunit hslU, putative	54.897	42.9	0	203.05	1	0.970319	-0.0130854	0.635891	0.956924	14.7	6	6	1.1258	1.00998	7.4957	5	0	31997000	14864000	17133000	27.2	13	13	1.03335	0.965624	9.8498	13	2	327060000	158280000	168780000	23.6	11
	Tb927.10.430	Tb927.10.430	Tb927.10.430	hypothetical protein, conserved	41.585	33.8	0	56.679	1	1.29194	0.111241	0.00323655	0.0415772	Tb927.10.430	Tb927.10.430	hypothetical protein, conserved	41.585	31.6	0	79.466	1	1.68286	0.226048	0.000199427	0.00562022	12.9	5	5	1.53896	1.39546	55.138	4	2	34165000	19910000	14255000	30.3	12	12	1.33885	1.2326	13.24	12	2	179970000	102340000	77625000	23.3	10
	Tb927.3.2670	Tb927.3.2670	Tb927.3.2670	hypothetical protein, conserved	28.84	33.8	0	24.261	1	0.935197	-0.0290967	0.398297	0.998911	Tb927.3.2670	Tb927.3.2670	hypothetical protein, conserved	28.84	33.8	0	19.07	1	0.963092	-0.0163323	0.609253	0.949182	30.5	6	6	1.04638	0.940291	31.07	6	0	32127000	17125000	15002000	33.8	7	7	1.107	1.00547	21.469	7	0	80315000	42592000	37723000	28.6	6
	Tb927.11.5450	Tb927.11.5450	Tb927.11.5450	malic enzyme	63.119	33.8	0	33.003	1	0.96601	-0.0150184	0.657182	0.998911	Tb927.11.5450	Tb927.11.5450	malic enzyme	63.119	22.4	0	33.513	1	0.928224	-0.0323474	0.286396	0.936405	7.4	4	4	1.03625	0.926784	5.566	2	0	6934500	3486100	3448400	25.9	11	11	1.15073	1.04667	22.239	12	4	125290000	66820000	58467000	20.7	9
	Tb927.10.6950	Tb927.10.6950;Tb927.10.6910;Tb11.v5.0496;Tb10.v4.0247	Tb927.10.6950;Tb927.10.6910;Tb11.v5.0496;Tb10.v4.0247	sterol 24-c-methyltransferase, putative	40.128	33.7	0	60.269	4	0.997527	-0.00107515	0.972993	0.998911	Tb927.10.6950;Tb927.10.6910;Tb11.v5.0496;Tb10.v4.0247	Tb927.10.6950;Tb927.10.6910;Tb11.v5.0496;Tb10.v4.0247	sterol 24-c-methyltransferase, putative	40.128	39.3	0	67.442	4	1.00721	0.00312098	0.912507	0.984587	15	5	5	1.04492	0.943752	5.7437	5	0	31561000	16414000	15147000	33.7	10	10	1.0972	0.992851	17.173	11	3	343240000	265240000	77995000	28.7	9
	Tb927.3.1810	Tb927.3.1810	Tb927.3.1810	hypothetical protein, conserved	36.117	33.7	0	35.466	1	0.921296	-0.0356008	0.267522	0.998911	Tb927.3.1810	Tb927.3.1810	hypothetical protein, conserved	36.117	31.9	0	41.529	1	0.957876	-0.0186909	0.492053	0.936405	10.7	2	2	1.01094	0.898876	3.2518	2	0	10786000	5517000	5269400	23.6	6	6	0.94038	0.842247	10.014	6	1	358930000	61384000	297540000	18.1	5
	Tb927.8.1420	Tb927.8.1420	Tb927.8.1420	acyl-CoA dehydrogenase, mitochondrial precursor, putative	55.982	33.7	0	43.521	1	1.59903	0.203857	0.000110919	0.00225896	Tb927.8.1420	Tb927.8.1420	acyl-CoA dehydrogenase, mitochondrial precursor, putative	55.982	25.8	0	41.353	1	1.46506	0.165856	0.000982559	0.0217567	4.4	2	2				1	0	3890700	2613400	1277300	17.5	7	7	2.04943	1.87776	52.214	8	4	85135000	51400000	33735000	21.8	9
	Tb927.9.2600	Tb927.9.2600	Tb927.9.2600	hypothetical protein, conserved	24.515	33.6	0	44.739	1	1.00613	0.00265515	0.93224	0.998911	Tb927.9.2600	Tb927.9.2600	hypothetical protein, conserved	24.515	29.7	0	52.276	1	1.04163	0.0177139	0.643378	0.961191	8.3	1	1				1	1	1237600	633460	604130	33.6	5	5	1.08038	0.983187	18.401	6	0	54742000	28163000	26579000	26.2	4
	Tb927.5.2070	Tb927.5.2070	Tb927.5.2070	hypothetical protein, conserved	68.756	33.6	0	236.01	1	1.02187	0.00939633	0.775813	0.998911	Tb927.5.2070	Tb927.5.2070	hypothetical protein, conserved	68.756	35.6	0	289.79	1	1.00021	9.07426e-05	0.997487	0.9988	15.1	10	10	1.16069	1.05856	8.3668	12	1	80537000	43290000	37247000	28.9	15	15	1.12486	1.03864	7.6496	19	7	306920000	164440000	142480000	28.9	14
	Tb927.7.6260	Tb927.7.6260	Tb927.7.6260	hypothetical protein, conserved	36.454	33.5	0	108.87	1	1.10789	0.0444963	0.260425	0.993608													9	2	2	1.52616	1.37319	11.837	2	2	9911200	5989300	3921900	24.2	6	6	1.23156	1.12524	18.29	8	4	103710000	62421000	41287000	20.2	5
	Tb927.2.5800	Tb927.2.5800	Tb927.2.5800	sedoheptulose-1,7-bisphosphatase (SBPase)	35.502	33.4	0	61.332	1	0.962817	-0.0164561	0.611384	0.998911	Tb927.2.5800	Tb927.2.5800	sedoheptulose-1,7-bisphosphatase (SBPase)	35.502	31.6	0	47.117	1	0.934733	-0.0293126	0.374284	0.936405	19.3	4	4	1.08836	0.977708	23.877	4	0	17445000	8920900	8524200	25.9	7	7	1.01944	0.94509	9.1187	8	1	128090000	62852000	65236000	33.4	10
	Tb927.9.10310	Tb927.9.10310	Tb927.9.10310	mitochondrial carrier protein (MCP11)	34.295	33.4	0	72.222	1	2.50778	0.399289	1.89682e-10	1.97981e-08	Tb927.9.10310	Tb927.9.10310	mitochondrial carrier protein (MCP11)	34.295	30	0	41.136	1	3.01226	0.478893	4.33429e-05	0.00179151	9.1	3	3	2.84673	2.57765	36.302	3	1	43837000	30584000	13253000	23.3	6	6	2.63463	2.46993	8.6518	7	1	204450000	146880000	57570000	26.2	7
	Tb927.10.9560	Tb927.10.9560	Tb927.10.9560	oxidoreductase, putative	36.099	33.2	0	51.218	1	0.962544	-0.0165792	0.596755	0.998911	Tb927.10.9560	Tb927.10.9560	oxidoreductase, putative	36.099	18.9	0	13.602	1	0.982051	-0.00786581	0.840138	0.977272	6.6	2	2				1	0	15733000	7845100	7888300	28.7	6	6	1.01795	0.951294	6.8828	6	2	110240000	53579000	56661000	33.2	7
	Tb927.11.10910	Tb927.11.10910;Tb927.11.10790	Tb927.11.10910;Tb927.11.10790	40S ribosomal protein SA, putative	27.609	33.2	0	79.733	2	1.00288	0.00124952	0.969554	0.998911	Tb927.11.10910;Tb927.11.10790	Tb927.11.10910;Tb927.11.10790	40S ribosomal protein SA, putative	27.609	20.5	0	82.586	2	1.07844	0.0327949	0.370815	0.936405	15.2	3	3	1.07527	1.01811	27.388	3	2	67177000	35381000	31796000	20.5	4	4	1.14328	1.06653	0.36773	4	1	304630000	185970000	118650000	33.2	5
	Tb927.6.4440	Tb927.6.4440	Tb927.6.4440	hypothetical protein, conserved	37.718	33	0	72.815	1	1.00411	0.00178181	0.957025	0.998911	Tb927.6.4440	Tb927.6.4440	hypothetical protein, conserved	37.718	28.4	0	88.568	1	0.978664	-0.00936643	0.745177	0.966548	23.9	6	6	1.07991	0.988142	6.0286	8	1	76579000	39511000	37068000	30.1	7	7	1.16632	1.06204	6.5837	9	3	321880000	166790000	155090000	27.6	7
	Tb927.10.7590	Tb927.10.7590	Tb927.10.7590	hypothetical protein, conserved	30.482	33	0	45.715	1	0.945808	-0.0241969	0.479023	0.998911	Tb927.10.7590	Tb927.10.7590	hypothetical protein, conserved	30.482	41.9	0	43.548	1	0.946963	-0.0236668	0.378014	0.936405	16.8	4	4	1.10333	0.993147	8.0081	4	1	22076000	11113000	10963000	33	10	10	1.04758	0.93362	12.713	14	4	284470000	140430000	144040000	33	10
	Tb927.6.4140	Tb927.6.4140	Tb927.6.4140	paraflagellar rod component, putative (PFC4)	13.009	33	0	6.0322	1	0.92169	-0.0354152	0.474479	0.998911	Tb927.6.4140	Tb927.6.4140	paraflagellar rod component, putative (PFC4)	13.009	33	0	6.6023	1	0.930853	-0.0311187	0.283376	0.936405	0	0	0				0	0	0	0	0	19.1	2	2	1.62446	1.47367	79.294	2	1	78787000	58157000	20630000	23.5	2
	Tb927.6.2010	Tb927.6.2010	Tb927.6.2010	hypothetical protein, conserved	58.952	32.9	0	78.393	1	0.949544	-0.0224849	0.511135	0.998911	Tb927.6.2010	Tb927.6.2010	hypothetical protein, conserved	58.952	37.5	0	82.524	1	0.962681	-0.0165177	0.533912	0.936405	9	4	4	1.15407	1.03478	2.889	3	0	32374000	16869000	15505000	27.7	12	12	1.01541	0.942063	18.734	14	1	318320000	155050000	163260000	17.8	9
	Tb927.10.16150	Tb927.10.16150;Tb11.v5.0397	Tb927.10.16150;Tb11.v5.0397	ATP-dependent zinc metallopeptidase, putative	62.779	32.9	0	103.29	2	2.78084	0.444175	3.95459e-10	3.66898e-08	Tb927.10.16150;Tb11.v5.0397	Tb927.10.16150;Tb11.v5.0397	ATP-dependent zinc metallopeptidase, putative	62.779	35.9	0	171.33	2	4.91328	0.691371	2.74081e-07	2.42758e-05	12.5	6	6	3.34963	3.00535	20.77	6	2	24345000	18596000	5748600	25.6	12	12	3.5073	3.22051	19.997	11	4	105460000	77766000	27696000	28.9	12
	Tb927.7.7080	Tb927.7.7080	Tb927.7.7080	mitochondrial glycoprotein-like protein	41.205	32.8	0	60.461	1	1.16492	0.0662964	0.0516226	0.395457	Tb927.7.7080	Tb927.7.7080	mitochondrial glycoprotein-like protein	41.205	32.8	0	60.362	1	1.19338	0.07678	0.0151733	0.165043	18	3	3	1.32377	1.19273	4.2837	4	1	18888000	11375000	7513400	32.8	8	8	1.21687	1.10999	10.137	8	1	93439000	51124000	42315000	25.8	6
	Tb927.11.4460	Tb927.11.4460	Tb927.11.4460	ALBA-Domain Protein (ALBA1)	14.038	32.8	0	9.4629	1	1.10724	0.0442401	0.334808	0.998911													10.4	1	1				1	1	7575300	5953200	1622200	22.4	2	2	1.92271	1.73491	43.362	2	0	24335000	14649000	9686300	22.4	2
	Tb927.11.14250	Tb927.11.14250	Tb927.11.14250	T-complex protein 1, epsilon subunit, putative (TCP-1-epsilon)	59.381	32.7	0	58.622	1	0.921374	-0.0355642	0.31309	0.998911	Tb927.11.14250	Tb927.11.14250	T-complex protein 1, epsilon subunit, putative (TCP-1-epsilon)	59.381	33.6	0	45.986	1	1.04747	0.0201429	0.415576	0.936405	4.3	3	3	0.740192	0.664673	120.25	2	1	11119000	3752800	7366500	31.2	15	15	1.14999	1.03384	7.1114	15	2	194700000	103370000	91325000	23.8	11
	Tb927.10.1510	Tb927.10.1510	Tb927.10.1510	NOT1 (NOT1)	259.12	32.7	0	323.31	1	0.992742	-0.0031636	0.921161	0.998911	Tb927.10.1510	Tb927.10.1510	NOT1 (NOT1)	259.12	28.6	0	323.31	1	1.00717	0.00310218	0.902985	0.984587	10.6	21	21	1.05324	0.952472	11.967	21	4	110300000	55972000	54327000	27.4	57	57	1.09827	1.0096	20.793	69	11	920310000	446950000	473370000	25.9	51
	Tb927.6.1520	Tb927.6.1520	Tb927.6.1520	aquaporin 3, putative (AQP1)	35.066	32.7	0	74.995	1	0.995528	-0.00194658	0.95148	0.998911	Tb927.6.1520	Tb927.6.1520	aquaporin 3, putative (AQP1)	35.066	23.4	0	38.037	1	0.872358	-0.0593052	0.0964532	0.69536	5.9	1	1	1.09719	0.986582	1.5681	2	0	11571000	6107600	5463800	23.4	5	5	1.03633	0.94688	13.099	7	0	98124000	50485000	47639000	19.6	3
	Tb927.9.3170	Tb927.9.3170	Tb927.9.3170	cytochrome oxidase subunit V (COXV)	22.229	32.7	0	16.473	1	1.16346	0.0657506	0.0753765	0.52016	Tb927.9.3170	Tb927.9.3170	cytochrome oxidase subunit V (COXV)	22.229	32.7	0	51.365	1	1.49982	0.176039	0.00177158	0.0332842	8.7	2	2	1.20699	1.09206	21.787	3	0	7444700	3896200	3548500	21.4	4	4	1.50964	1.38685	19.388	5	0	98735000	57913000	40822000	29.1	5
	Tb927.9.8780	Tb927.9.8780	Tb927.9.8780	tRNA nucleotidyltransferase, putative	58.645	32.7	0	99.423	1	0.89074	-0.050249	0.157067	0.845947	Tb927.9.8780	Tb927.9.8780	tRNA nucleotidyltransferase, putative	58.645	38.8	0	79.221	1	0.945808	-0.0241971	0.365257	0.936405	3.4	1	1				1	1	1667600	785530	882090	31.2	12	12	1.07017	0.988631	12.015	13	5	184570000	96914000	87654000	24.5	9
	Tb927.9.7080	Tb927.9.7080	Tb927.9.7080	hypothetical protein, conserved	13.925	32.5	0	35.716	1	1.14992	0.0606669	0.122015	0.738278													14.3	1	1				0	0	0	0	0	32.5	3	3	1.55829	1.38906	8.625	4	0	24228000	14898000	9329300	32.5	3
	Tb927.11.1290	Tb927.11.1290	Tb927.11.1290	hypothetical protein, conserved	43.112	32.4	0	37.623	1	0.989034	-0.00478867	0.892696	0.998911	Tb927.11.1290	Tb927.11.1290	hypothetical protein, conserved	43.112	35.7	0	59.916	1	0.938015	-0.0277902	0.269546	0.936405	14.3	5	5	1.20831	1.08243	24.604	5	1	15235000	8621700	6612900	29.6	11	11	1.13227	1.02887	8.1206	16	3	338680000	156240000	182440000	29.9	12
	Tb927.10.13850	Tb927.10.13850	Tb927.10.13850	hypothetical protein, conserved	43.008	32.4	0	69.344	1	0.990841	-0.003996	0.903948	0.998911	Tb927.10.13850	Tb927.10.13850	hypothetical protein, conserved	43.008	30	0	47.146	1	1.00296	0.00128522	0.965986	0.986776	6.8	2	2	1.13536	1.02103	12.983	2	0	10252000	5167400	5084800	32.4	9	9	1.0682	0.959601	6.1684	13	6	169550000	95474000	74072000	25	7
	Tb927.11.11390	Tb927.11.11390	Tb927.11.11390	hypothetical protein, conserved	30.964	32.4	0	21.476	1	0.950679	-0.0219662	0.490651	0.998911													0	0	0				0	0	0	0	0	18.8	5	5	1.03719	0.936593	7.4649	6	1	52402000	26453000	25949000	21.3	5
	Tb927.11.7380	Tb927.11.7380	Tb927.11.7380	glycerol-3-phosphate dehydrogenase (FAD-dependent), mitochondrial	66.991	32.3	0	42.004	1	1.52734	0.183935	1.69026e-05	0.000455278	Tb927.11.7380	Tb927.11.7380	glycerol-3-phosphate dehydrogenase (FAD-dependent), mitochondrial	66.991	30.5	0	44.427	1	1.54066	0.187706	0.00462193	0.0609702	8	4	4	1.54669	1.38729	13.833	4	0	20073000	11444000	8628300	24	12	12	1.7774	1.65906	10.937	10	6	168700000	106740000	61959000	24.4	11
	Tb927.7.2340	Tb927.7.2340;Tb927.7.2370	Tb927.7.2340;Tb927.7.2370	40S ribosomal protein S15, putative	17.474	32.2	0	27.677	2	0.978897	-0.00926282	0.801501	0.998911													5.3	1	1				1	0	4355300	2343500	2011800	32.2	3	3	1.33009	1.23761	5.8577	3	1	21045000	11428000	9616100	32.2	4
	Tb927.1.2730	Tb927.1.2730	Tb927.1.2730	hypothetical protein, conserved	38.735	32.2	0	45.755	1	1.01677	0.00722361	0.817896	0.998911	Tb927.1.2730	Tb927.1.2730	hypothetical protein, conserved	38.735	36.2	0	42.007	1	0.999898	-4.43946e-05	0.998557	0.9988	2.3	1	1				0	0	0	0	0	24.6	6	6	1.09888	0.972763	14.361	7	2	95710000	48804000	46906000	18.4	5
	Tb927.9.12500	Tb927.9.12500	Tb927.9.12500	hypothetical protein, conserved	58.24	32.1	0	65.539	1	1.00931	0.00402389	0.907214	0.998911	Tb927.9.12500	Tb927.9.12500	hypothetical protein, conserved	58.24	32.1	0	98.922	1	0.971795	-0.0124254	0.673037	0.963087	11.1	5	5	1.23209	1.0988	12.794	7	1	29292000	14966000	14325000	27.5	12	12	1.10676	1.02477	21.3	13	3	221950000	113610000	108340000	30.3	12
	Tb927.11.4780	Tb927.11.4780	Tb927.11.4780	pyruvate dehydrogenase (lipoamide) kinase, putative	51.187	32.1	0	68.473	1	0.973122	-0.0118327	0.725648	0.998911	Tb927.11.4780	Tb927.11.4780	pyruvate dehydrogenase (lipoamide) kinase, putative	51.187	32.1	0	75.447	1	1.04575	0.0194263	0.500406	0.936405	5.4	2	2	1.19029	1.07267	3.3713	2	0	15615000	8415000	7200100	29.7	11	11	0.991867	0.905305	9.4659	12	5	222530000	92671000	129860000	23.4	8
	Tb927.2.3800	Tb927.2.3800	Tb927.2.3800	guide RNA associated protein, GAP1,MRB1-associated protein	55.46	32.1	0	82.357	1	0.966243	-0.0149135	0.652016	0.998911	Tb927.2.3800	Tb927.2.3800	guide RNA associated protein, GAP1,MRB1-associated protein	55.46	40.4	0	190.12	1	0.902913	-0.0443542	0.104993	0.729971	5.3	3	3	1.07813	0.977326	6.0715	3	0	46073000	22896000	23176000	30.7	12	12	1.0877	0.9998	11.384	16	2	202370000	103470000	98894000	30.7	12
	Tb927.11.11520	Tb927.11.11520	Tb927.11.11520	glycosomal membrane protein (PEX11)	24.027	32.1	0	16.569	1	0.956355	-0.019381	0.547725	0.998911	Tb927.11.11520	Tb927.11.11520	glycosomal membrane protein (PEX11)	24.027	31.2	0	19.065	1	0.975234	-0.010891	0.726794	0.964193	13.8	3	3	0.991867	0.911743	6.754	3	1	46207000	20944000	25262000	20.6	6	6	1.0799	0.975705	18.288	7	3	146770000	69358000	77411000	23.9	6
	Tb927.11.1270	Tb927.11.1270	Tb927.11.1270	hypothetical protein, conserved	20.267	32	0	12.503	1	1.16619	0.0667684	0.0578351	0.427366	Tb927.11.1270	Tb927.11.1270	hypothetical protein, conserved	20.267	41.4	0	17.438	1	1.06076	0.0256164	0.42613	0.936405	12.4	2	2				1	0	13299000	7660400	5638500	32	5	5	1.42223	1.31297	25.032	4	0	54117000	31547000	22571000	18.3	3
	Tb927.11.7290	Tb927.11.7290;Tb11.v5.0254	Tb927.11.7290;Tb11.v5.0254	pantothenate kinase subunit, putative	162.1	32	0	187.64	2	0.99531	-0.00204168	0.954691	0.998911	Tb927.11.7290;Tb11.v5.0254	Tb927.11.7290;Tb11.v5.0254	pantothenate kinase subunit, putative	162.1	40.2	0	315.42	2	0.988549	-0.00500171	0.861801	0.979689	7.8	9	9	1.26255	1.10807	15.991	10	6	28981000	15377000	13604000	25.4	27	27	1.10514	1.00357	15.489	29	7	324820000	165100000	159720000	29.9	32
	Tb927.6.4540	Tb927.6.4540	Tb927.6.4540	3-hydroxy-3-methylglutaryl-CoA reductase, putative	45.944	32	0	84.506	1	0.974386	-0.0112691	0.738694	0.998911	Tb927.6.4540	Tb927.6.4540	3-hydroxy-3-methylglutaryl-CoA reductase, putative	45.944	26.5	0	59.246	1	0.98378	-0.00710214	0.806451	0.976256	14.1	5	5	1.10731	0.996711	21.192	4	0	39561000	20750000	18811000	32	13	13	1.11719	1.01389	7.4456	13	5	389190000	191430000	197760000	25.8	10
	Tb927.7.7430	Tb927.7.7430;Tb927.7.7420	Tb927.7.7430;Tb927.7.7420	ATP synthase alpha chain, mitochondrial precursor,ATP synthase F1, alpha subunit	63.502	32	0	105.57	2	1.35394	0.131599	0.000940188	0.0144318	Tb927.7.7430;Tb927.7.7420	Tb927.7.7430;Tb927.7.7420	ATP synthase alpha chain, mitochondrial precursor,ATP synthase F1, alpha subunit	63.502	34.8	0	130.68	2	1.12754	0.0521334	0.127524	0.798636	22.6	14	14	1.57958	1.45902	23.412	17	3	243630000	134550000	109080000	29.1	18	18	1.52716	1.41884	9.6988	27	4	1954000000	1168000000	785960000	30.1	20
	Tb927.7.7330	Tb927.7.7330	Tb927.7.7330	hypothetical protein, conserved	47.401	32	0	56.681	1	0.947833	-0.0232682	0.472098	0.998911	Tb927.7.7330	Tb927.7.7330	hypothetical protein, conserved	47.401	32	0	89.013	1	1.0066	0.00285538	0.936655	0.985131	14.1	6	6	1.05947	0.975039	4.9962	6	2	66013000	32910000	33103000	24	10	10	1.00548	0.929714	8.981	8	0	138210000	69944000	68263000	21.4	9
	Tb927.8.3380	Tb927.8.3380	Tb927.8.3380	electron transfer protein, putative	27.259	31.8	0	30.084	1	1.0533	0.0225511	0.492288	0.998911	Tb927.8.3380	Tb927.8.3380	electron transfer protein, putative	27.259	34.3	0	38.087	1	1.09058	0.0376565	0.213476	0.936405	17.8	4	4	1.19383	1.06467	19.906	4	2	13922000	7310800	6611200	28.1	7	7	1.14127	1.04533	40.343	8	1	109240000	56287000	52949000	31.8	9
	Tb927.3.860	Tb927.3.860	Tb927.3.860	acyl carrier protein,acyl carrier protein, mitochondrial precursor, putative (ACP)	16.531	31.8	0	45.003	1	0.996367	-0.00158052	0.962132	0.998911	Tb927.3.860	Tb927.3.860	acyl carrier protein,acyl carrier protein, mitochondrial precursor, putative (ACP)	16.531	31.8	0	135.06	1	0.988732	-0.00492128	0.857397	0.979689	9.5	1	1				1	0	3527400	2057800	1469700	21.6	2	2	1.20872	1.11977	10.394	5	1	170740000	91375000	79364000	28.4	3
	Tb927.5.2780	Tb927.5.2780	Tb927.5.2780	mitochondrial DNA polymerase beta	46.102	31.7	0	42.703	1	0.952717	-0.0210359	0.520434	0.998911													3.4	1	1				1	0	2126600	991840	1134700	24.3	7	7	1.0822	1.0011	8.9636	8	3	105130000	54049000	51081000	17.2	6
	Tb927.7.2960	Tb927.7.2960	Tb927.7.2960	hypothetical protein, conserved	51.602	31.6	0	60.493	1	1.06049	0.0255056	0.449595	0.998911	Tb927.7.2960	Tb927.7.2960	hypothetical protein, conserved	51.602	29.6	0	41.137	1	0.963448	-0.0161719	0.605816	0.949182	10.7	3	3	1.30115	1.18319	0.74869	3	2	4863800	2656300	2207500	28.7	9	9	1.06818	0.971912	15.448	9	0	70975000	35365000	35610000	23	7
	Tb927.9.1420	Tb927.9.1420	Tb927.9.1420	hypothetical protein, conserved	34.625	31.5	0	36.265	1	0.939786	-0.026971	0.42666	0.998911	Tb927.9.1420	Tb927.9.1420	hypothetical protein, conserved	34.625	19.5	0	22.281	1	0.955874	-0.0195993	0.454281	0.936405	9.1	2	2	0.840124	0.758956	39.872	2	1	15112000	4961000	10151000	25	6	6	1.15694	1.05237	12.056	8	3	109270000	55789000	53479000	17.5	5
	Tb927.10.12700	Tb927.10.12700	Tb927.10.12700	pyruvate dehydrogenase E1 alpha subunit, putative	42.511	31.5	0	23.218	1	0.929864	-0.0315806	0.382347	0.998911	Tb927.10.12700	Tb927.10.12700	pyruvate dehydrogenase E1 alpha subunit, putative	42.511	18.3	0	20.441	1	0.921881	-0.035325	0.441609	0.936405	2.1	1	1				1	0	1246800	621180	625570	25.7	8	8	1.19725	1.08953	50.963	11	6	129390000	66576000	62818000	21.4	7
	Tb927.11.9720	Tb927.11.9720	Tb927.11.9720	40S ribosomal protein S27, putative	9.6302	31.4	0	5.3159	1	0.942725	-0.0256148	0.434646	0.998911													0	0	0				0	0	0	0	0	31.4	2	2	1.06492	0.970497	30.666	2	1	18592000	8372500	10219000	31.4	2
	Tb927.10.14550	Tb927.10.14550	Tb927.10.14550	ATP-dependent DEAD/H RNA helicase, putative	71.366	31.4	0	92.783	1	1.02144	0.00921265	0.775883	0.998911	Tb927.10.14550	Tb927.10.14550	ATP-dependent DEAD/H RNA helicase, putative	71.366	27.3	0	67.435	1	0.977893	-0.00970871	0.733763	0.964193	13.9	8	8	1.10355	0.994036	4.2775	8	1	59166000	30771000	28395000	24.4	14	13	1.14065	1.05858	5.3339	15	1	309590000	156020000	153570000	23.6	13
	Tb927.5.1710	Tb927.5.1710	Tb927.5.1710	ribonucleoprotein p18, mitochondrial precursor, putative	21.226	31.4	0	37.876	1	1.18632	0.0742027	0.03364	0.295678	Tb927.5.1710	Tb927.5.1710	ribonucleoprotein p18, mitochondrial precursor, putative	21.226	33.5	0	74.382	1	1.07346	0.0307866	0.284952	0.936405	0	0	0				0	0	0	0	0	21.8	3	3	1.25246	1.17163	17.698	4	1	63806000	35900000	27906000	21.8	3
	Tb927.6.2140	Tb927.6.2140	Tb927.6.2140	hypothetical protein, conserved	28.771	31.1	0	38.284	1	0.939428	-0.0271365	0.41606	0.998911	Tb927.6.2140	Tb927.6.2140	hypothetical protein, conserved	28.771	42.7	0	48.899	1	0.997957	-0.000888153	0.978059	0.994453	13.1	3	3	0.990099	0.883002	22.694	3	1	11142000	4749900	6392600	18.7	4	4	1.09987	1.00158	28.951	4	2	36387000	18904000	17483000	22.8	5
	Tb927.10.5120	Tb927.10.5120	Tb927.10.5120	KREPA6 (KREPA6)	18.09	31.1	0	14.421	1	0.915586	-0.038301	0.248138	0.986466	Tb927.10.5120	Tb927.10.5120	KREPA6 (KREPA6)	18.09	31.1	0	15.324	1	0.990701	-0.00405757	0.876081	0.979813	6.1	1	1				1	0	2384300	1083200	1301100	29.9	4	4	0.964692	0.88199	29.992	4	2	36586000	18563000	18023000	23.2	3
	Tb927.7.6200	Tb927.7.6200	Tb927.7.6200	chaperone protein DNAj, putative	31.594	31	0	33.497	1	1.30579	0.115874	0.0044339	0.0544457	Tb927.7.6200	Tb927.7.6200	chaperone protein DNAj, putative	31.594	38.4	0	44.814	1	1.95636	0.291448	5.8509e-05	0.00217155	0	0	0				0	0	0	0	0	18	3	3	1.66409	1.51309	1.0097	2	0	21813000	13861000	7951800	26.1	5
	Tb927.11.7150	Tb927.11.7150	Tb927.11.7150	NGG1 interacting factor 3-like	30.459	31	0	28.728	1	0.963764	-0.0160292	0.632709	0.998911	Tb927.11.7150	Tb927.11.7150	NGG1 interacting factor 3-like	30.459	37.4	0	27.017	1	0.954781	-0.0200962	0.419768	0.936405	10.3	3	3	1.13316	1.02882	2.6043	2	0	25723000	13360000	12363000	22.4	6	6	1.03504	0.962557	4.9591	8	0	239670000	121030000	118640000	31	8
	Tb927.9.4520	Tb927.9.4520	Tb927.9.4520	mitochondrial processing peptide beta subunit, putative,metallo-peptidase, Clan ME, Family M16	53.689	31	0	62.244	1	0.998573	-0.000620048	0.985399	0.998911	Tb927.9.4520	Tb927.9.4520	mitochondrial processing peptide beta subunit, putative,metallo-peptidase, Clan ME, Family M16	53.689	31.4	0	85.41	1	0.981483	-0.00811705	0.817038	0.976256	13.2	5	5	1.19647	1.08352	38.175	5	0	35143000	17946000	17197000	28.7	11	11	1.07737	0.986485	10.916	12	2	234830000	122050000	112780000	24.7	10
	Tb927.7.6930	Tb927.7.6930	Tb927.7.6930	ATPase, putative	55.82	31	0	74.005	1	0.998779	-0.000530697	0.986797	0.998911	Tb927.7.6930	Tb927.7.6930	ATPase, putative	55.82	38.2	0	99.206	1	0.930943	-0.0310767	0.502469	0.936405	7.3	3	3	1.12734	1.01256	7.8654	2	1	11663000	5377400	6285900	31	12	12	1.03649	0.961446	12.78	14	1	215490000	108800000	106680000	29.2	11
	Tb927.11.16760	Tb927.11.16760	Tb927.11.16760	T-complex protein 1, alpha subunit, putative (TCP-1-alpha)	54.623	30.9	0	44.618	1	1.0156	0.0067239	0.842221	0.998911	Tb927.11.16760	Tb927.11.16760	T-complex protein 1, alpha subunit, putative (TCP-1-alpha)	54.623	15.8	0	13.392	1	1.06489	0.0273036	0.437986	0.936405	0	0	0				0	0	0	0	0	26.7	11	11	1.26871	1.18389	24.012	12	4	137710000	69478000	68230000	24	11
	Tb927.9.8740	Tb927.9.8740	Tb927.9.8740	RNA-binding protein (DRBD3)	36.984	30.9	0	73.309	1	1.0034	0.00147298	0.963556	0.998911	Tb927.9.8740	Tb927.9.8740	RNA-binding protein (DRBD3)	36.984	26.3	0	75.288	1	0.977444	-0.00990822	0.720987	0.964193	6.4	3	3	1.08581	0.991572	12.113	3	0	28229000	13943000	14286000	26.3	7	7	1.10699	1.01953	16.178	6	0	105190000	55588000	49606000	30.3	8
	Tb927.8.3530	Tb927.8.3530	Tb927.8.3530	glycerol-3-phosphate dehydrogenase [NAD ], glycosomal	37.805	30.8	0	44.102	1	0.977484	-0.00989043	0.75943	0.998911	Tb927.8.3530	Tb927.8.3530	glycerol-3-phosphate dehydrogenase [NAD ], glycosomal	37.805	38.7	0	65.36	1	0.942543	-0.0256988	0.406757	0.936405	14.1	4	4	1.09372	0.984446	2.0625	6	0	55831000	29059000	26772000	26	7	7	1.04533	0.955475	3.1646	10	3	384020000	201770000	182240000	28.2	8
	Tb927.8.2300	Tb927.8.2300	Tb927.8.2300	hypothetical protein, conserved	25.468	30.8	0	23.516	1	3.54079	0.5491	4.44468e-06	0.000132547	Tb927.8.2300	Tb927.8.2300	hypothetical protein, conserved	25.468	38.9	0	25.999	1	4.53819	0.656882	0.00193482	0.0333464	5	1	1				1	1	1473200	1267400	205790	20.8	4	4	4.69836	4.28743	83.714	4	4	37094000	28542000	8552000	25.8	4
	Tb927.9.2270	Tb927.9.2270	Tb927.9.2270	hypothetical protein, conserved	78.354	30.6	0	116.14	1	0.989464	-0.0046002	0.891068	0.998911	Tb927.9.2270	Tb927.9.2270	hypothetical protein, conserved	78.354	42.2	0	288.85	1	0.976534	-0.0103128	0.683884	0.964193	8.4	5	5	1.16124	1.04516	9.2698	6	0	59743000	32860000	26884000	30.5	16	16	1.08595	1.00457	12.788	16	3	373470000	197100000	176370000	25.8	13
	Tb927.10.13720	Tb927.10.13720	Tb927.10.13720	RNA-binding protein, putative (RBP29)	40.678	30.5	0	80.436	1	0.997542	-0.00106896	0.975194	0.998911	Tb927.10.13720	Tb927.10.13720	RNA-binding protein, putative (RBP29)	40.678	30.5	0	105.85	1	0.985056	-0.00653912	0.819152	0.976256	13.3	6	6	1.17927	1.06092	5.4591	5	3	28031000	14214000	13817000	30.5	13	13	1.13317	1.02987	18.49	15	0	424370000	220270000	204100000	30.5	13
	Tb927.8.6580	Tb927.8.6580	Tb927.8.6580	succinate dehydrogenase flavoprotein, putative	66.88	30.5	0	45.596	1	0.999622	-0.000164376	0.995923	0.998911	Tb927.8.6580	Tb927.8.6580	succinate dehydrogenase flavoprotein, putative	66.88	30.7	0	52.274	1	0.987207	-0.00559194	0.832293	0.976256	15.1	9	9	1.06154	0.96302	16.362	10	2	48470000	24670000	23800000	28.9	14	14	1.12041	1.0489	9.1766	17	5	344680000	179660000	165020000	24.8	12
	Tb927.10.14180	Tb927.10.14180	Tb927.10.14180	protein transport protein SEC13, putative,cytosolic coat protein, putative	41.675	30.5	0	63.533	1	0.984927	-0.00659593	0.840158	0.998911	Tb927.10.14180	Tb927.10.14180	protein transport protein SEC13, putative,cytosolic coat protein, putative	41.675	30.5	0	65.844	1	0.980982	-0.00833887	0.778294	0.975906	20.3	7	7	1.08591	0.982898	11.653	9	2	126570000	62395000	64178000	27.3	10	10	1.10336	1.0215	11.71	12	3	668020000	344640000	323390000	30.5	11
	Tb927.8.1820	Tb927.8.1820	Tb927.8.1820	nonspecific lipid-transfer protein, putative,sterol carrier protein, putative	43.439	30.3	0	57.567	1	0.931887	-0.0306366	0.361889	0.998911	Tb927.8.1820	Tb927.8.1820	nonspecific lipid-transfer protein, putative,sterol carrier protein, putative	43.439	29.1	0	65.209	1	0.686796	-0.163172	0.095591	0.69536	12.7	4	4	0.912076	0.814067	16.219	3	0	19875000	10245000	9629200	23.7	8	8	1.14125	1.05232	12.696	13	4	213380000	103900000	109490000	28.4	9
	Tb927.9.14550	Tb927.9.14550	Tb927.9.14550	unspecified product	67.309	30.2	0	73.461	1	0.985005	-0.0065615	0.841656	0.998911													6.9	2	2	0.925669	0.834376	21.348	2	1	5876300	2464000	3412300	27	12	12	1.1909	1.09413	7.2944	14	4	155350000	84138000	71214000	21	9
	Tb927.6.1410	Tb927.6.1410	Tb927.6.1410	hypothetical protein, conserved	27.154	30.1	0	17.166	1	0.885245	-0.0529364	0.130224	0.771187	Tb927.6.1410	Tb927.6.1410	hypothetical protein, conserved	27.154	20.1	0	8.0966	1	0.994881	-0.00222877	0.941795	0.985131	4.4	1	1				1	0	3513600	1528400	1985200	24.9	5	5	1.02034	0.907276	2.2604	6	2	47254000	21990000	25263000	30.1	6
	Tb927.11.6160	Tb927.11.6160	Tb927.11.6160	eukaryotic release factor 3, putative (ERF3)	76.914	30.1	0	83.975	1	1.02223	0.0095473	0.784538	0.998911	Tb927.11.6160	Tb927.11.6160	eukaryotic release factor 3, putative (ERF3)	76.914	19.9	0	37.747	1	1.03884	0.0165491	0.542555	0.936405	8.9	6	6	1.24963	1.09234	28.478	6	2	27101000	13404000	13697000	24.9	16	16	1.14185	1.04581	8.3329	16	1	343590000	178130000	165460000	25.6	17
	Tb927.11.740	Tb927.11.740	Tb927.11.740	eukaryotic translation initiation factor 5a, putative (eIF-5A)	17.82	30.1	0	8.2315	1	0.894435	-0.0484513	0.137215	0.790171	Tb927.11.740	Tb927.11.740	eukaryotic translation initiation factor 5a, putative (eIF-5A)	17.82	47.6	0	17.403	1	1.05187	0.0219608	0.538391	0.936405	12.7	2	2	0.829256	0.756945	40.017	2	1	24161000	11146000	13014000	22.9	3	3	0.990982	0.929627	17.337	3	0	86262000	42035000	44226000	30.1	4
	Tb927.7.3020	Tb927.7.3020;Tb927.7.2980	Tb927.7.3020;Tb927.7.2980	hypothetical protein, conserved	21.208	30	0	11.704	2	0.904003	-0.0438299	0.208126	0.929333													10	2	2				1	0	11445000	6109100	5335900	22.6	4	4	1.07666	0.98824	4.1782	6	0	72576000	36172000	36403000	30	5
	Tb927.11.9610	Tb927.11.9610	Tb927.11.9610	eukaryotic translation initiation factor 3 subunit 2, putative (eIF-3 beta)	37.736	29.8	0	66.129	1	0.924979	-0.0338682	0.308752	0.998911	Tb927.11.9610	Tb927.11.9610	eukaryotic translation initiation factor 3 subunit 2, putative (eIF-3 beta)	37.736	6.4	0	27.494	1	1.20888	0.0823838	0.113649	0.762652	0	0	0				0	0	0	0	0	21.9	6	6	1.04093	0.949217	11.5	7	0	60383000	31531000	28852000	24.9	5
	Tb927.3.4500	Tb927.3.4500;Tb11.v5.0629	Tb927.3.4500;Tb11.v5.0629	fumarate hydratase, class I (FHc)	62.262	29.7	0	34.048	2	0.939998	-0.0268731	0.399407	0.998911	Tb927.3.4500;Tb11.v5.0629	Tb927.3.4500;Tb11.v5.0629	fumarate hydratase, class I (FHc)	62.262	23.4	0	41.534	2	0.939431	-0.027135	0.314765	0.936405	0	0	0				0	0	0	0	0	25.8	11	11	1.00812	0.925069	16.826	10	1	72565000	38506000	34059000	21.8	10
	Tb927.4.590	Tb927.4.590	Tb927.4.590	hypothetical protein, conserved	88.024	29.6	0	94.618	1	1.14822	0.0600266	0.07159	0.498147	Tb927.4.590	Tb927.4.590	hypothetical protein, conserved	88.024	25.4	0	54.659	1	0.9462	-0.024017	0.439694	0.936405	7.5	6	6	1.19593	1.06556	13.247	5	2	41779000	28283000	13496000	19.2	13	13	1.26775	1.17237	8.9816	13	1	284490000	149040000	135450000	19.8	14
	Tb927.10.4200	Tb927.10.4200	Tb927.10.4200	hypothetical protein, conserved	99.871	29.6	0	96.744	1	0.985512	-0.00633793	0.843012	0.998911	Tb927.10.4200	Tb927.10.4200	hypothetical protein, conserved	99.871	27.2	0	78.511	1	0.984879	-0.00661696	0.852249	0.979689	11.5	9	9	0.984931	0.883626	33.728	9	2	34609000	17030000	17579000	27	24	24	1.12798	1.03718	14.158	25	5	355270000	185450000	169820000	20.8	17
	Tb927.11.1980	Tb927.11.1980	Tb927.11.1980	zinc finger protein family member, putative (ZC3H41)	58.459	29.6	0	64	1	1.02806	0.01202	0.706228	0.998911	Tb927.11.1980	Tb927.11.1980	zinc finger protein family member, putative (ZC3H41)	58.459	19.9	0	48.81	1	0.957598	-0.0188169	0.528159	0.936405	12.2	5	5	1.01008	0.914495	10.03	5	1	43064000	22347000	20717000	18.8	10	10	1.17118	1.04404	12.008	11	2	120320000	63990000	56325000	27.1	11
	Tb927.6.1200	Tb927.6.1200	Tb927.6.1200	hypothetical protein, conserved	52.96	29.5	0	66.184	1	1.03141	0.0134307	0.681019	0.998911	Tb927.6.1200	Tb927.6.1200	hypothetical protein, conserved	52.96	36.1	0	77.075	1	0.964144	-0.015858	0.60381	0.949182	10	4	4	1.12932	0.986193	4.5099	3	0	21810000	11270000	10540000	29.5	13	13	1.14896	1.02501	31.566	16	1	231010000	121850000	109160000	23.9	10
	Tb927.8.6480	Tb927.8.6480	Tb927.8.6480	hypothetical protein, conserved	36.943	29.5	0	24.181	1	0.903815	-0.0439203	0.249719	0.986466	Tb927.8.6480	Tb927.8.6480	hypothetical protein, conserved	36.943	24.5	0	17.78	1	1.01079	0.00466117	0.880251	0.979813	4.7	1	1				1	0	3660900	1648100	2012800	25.4	6	6	1.20295	1.10186	14.696	6	5	64975000	37079000	27896000	24.5	6
	Tb927.11.10140	Tb927.11.10140	Tb927.11.10140	hypothetical protein, conserved	30.3	29.4	0	17.743	1	1.04071	0.0173301	0.625049	0.998911	Tb927.11.10140	Tb927.11.10140	hypothetical protein, conserved	30.3	23.8	0	24.2	1	1.15522	0.0626664	0.0475932	0.42154	11.5	2	2	1.21538	1.08787	5.6669	3	2	9097600	5336300	3761200	16.4	3	3	1.24042	1.12788	10.599	4	1	40717000	22703000	18014000	20.8	4
	Tb927.3.1030	Tb927.3.1030	Tb927.3.1030	RNA-binding protein (RPB28)	39.272	29.4	0	59.303	1	1.03371	0.0143993	0.650745	0.998911	Tb927.3.1030	Tb927.3.1030	RNA-binding protein (RPB28)	39.272	21.3	0	26.11	1	0.991629	-0.00365061	0.888246	0.984587	21.3	6	6	1.08918	0.973805	13.922	7	3	27010000	8071100	18939000	29.4	9	9	1.12989	1.02681	15.23	10	3	122600000	52154000	70447000	21.3	6
	Tb927.10.3560	Tb927.10.3560	Tb927.10.3560	arginine N-methyltransferase, putative	42.121	29.3	0	30.684	1	0.962126	-0.016768	0.594877	0.998911	Tb927.10.3560	Tb927.10.3560	arginine N-methyltransferase, putative	42.121	20.8	0	42.018	1	1.04983	0.0211186	0.452521	0.936405	14.7	5	5	0.960984	0.860882	16.199	4	0	13597000	7213800	6383000	23.1	8	8	1.05399	0.956755	9.4531	7	2	87352000	44843000	42508000	16.2	6
	Tb927.9.3640	Tb927.9.3640	Tb927.9.3640	hypothetical protein, conserved	22.632	29.3	0	41.914	1	1.00242	0.00105147	0.975095	0.998911	Tb927.9.3640	Tb927.9.3640	hypothetical protein, conserved	22.632	28.3	0	50.49	1	0.93512	-0.0291329	0.376312	0.936405	21.2	4	4	1.13916	1.00507	16.472	4	0	24776000	13167000	11609000	24.7	5	5	1.14676	1.05242	11.725	6	1	98721000	50771000	47950000	25.3	6
	Tb927.10.11050	Tb927.10.11050	Tb927.10.11050	hypothetical protein, conserved	35.053	29.2	0	20.281	1	1.01415	0.00610311	0.848599	0.998911	Tb927.10.11050	Tb927.10.11050	hypothetical protein, conserved	35.053	21.2	0	13.861	1	0.897108	-0.0471551	0.26121	0.936405	5.8	2	2				1	0	10222000	5392600	4829600	15.1	6	6	1.15452	1.0602	18.062	4	0	68255000	36173000	32082000	22.8	7
	Tb927.9.3080	Tb927.9.3080	Tb927.9.3080	hypothetical protein, conserved	47.331	29.2	0	38.033	1	0.939914	-0.0269117	0.434958	0.998911	Tb927.9.3080	Tb927.9.3080	hypothetical protein, conserved	47.331	24.5	0	30.467	1	1.06238	0.0262799	0.317505	0.936405	8.2	3	3	1.06663	0.952562	14.238	3	1	11582000	5964500	5617200	29.2	10	10	1.10204	1.00025	15.559	10	3	144810000	77283000	67528000	20.3	7
	Tb927.11.16870	Tb927.11.16870	Tb927.11.16870	NADH dehydrogenase subunit NI8M, putative	18.805	29.1	0	18.559	1	0.946899	-0.0236962	0.49504	0.998911	Tb927.11.16870	Tb927.11.16870	NADH dehydrogenase subunit NI8M, putative	18.805	20	0	10.572	1	0.99581	-0.00182353	0.954411	0.986776	15.2	2	2	1.08386	0.963763	13.407	3	1	33646000	17418000	16227000	20	3	3	1.11284	1.02022	9.6055	4	1	78695000	40917000	37777000	20	3
	Tb927.10.4220	Tb927.10.4220	Tb927.10.4220	hypothetical protein, conserved	34.243	29.1	0	15.798	1	1.01063	0.00459333	0.883377	0.998911													7.1	2	2	1.07763	0.96768	25.547	2	1	9293500	4964200	4329200	15.2	4	4	0.990491	0.901632	7.8134	3	1	21758000	10654000	11103000	15.2	4
	Tb927.10.520	Tb927.10.520	Tb927.10.520	hypothetical protein, conserved	46.781	28.8	0	49.717	1	1.18387	0.0733023	0.0415488	0.349005	Tb927.10.520	Tb927.10.520	hypothetical protein, conserved	46.781	28.8	0	37.677	1	1.08818	0.0366989	0.272056	0.936405	8.1	4	4	1.37348	1.24358	6.9465	6	0	50871000	27869000	23002000	22	10	10	1.34194	1.22085	7.313	12	3	300940000	168150000	132800000	19.2	8
	Tb927.9.9520	Tb927.9.9520	Tb927.9.9520	zinc finger protein family member, putative (ZC3H29)	37.741	28.7	0	28.038	1	0.990284	-0.00424016	0.899069	0.998911	Tb927.9.9520	Tb927.9.9520	zinc finger protein family member, putative (ZC3H29)	37.741	16.5	0	19.592	1	1.00788	0.00340887	0.933368	0.985131	18.3	6	6	1.10742	1.00507	5.2348	5	0	45267000	23392000	21876000	21.7	8	8	1.12411	1.02311	5.2894	8	2	130150000	69382000	60772000	21.4	8
	Tb927.10.13360	Tb927.10.13360	Tb927.10.13360	elongation factor Tu, putative	51.849	28.7	0	43.561	1	0.973901	-0.0114854	0.735315	0.998911	Tb927.10.13360	Tb927.10.13360	elongation factor Tu, putative	51.849	22.1	0	34.047	1	0.974857	-0.0110591	0.69438	0.964193	11.3	4	4	1.09557	0.943663	4.0883	3	0	13772000	7119000	6652500	25.1	10	10	1.13807	1.01152	44.741	10	3	156460000	82640000	73818000	25.1	10
	Tb927.9.7200	Tb927.9.7200	Tb927.9.7200	hypothetical protein, conserved	33.696	28.7	0	33.572	1	0.875886	-0.0575526	0.0953727	0.617335													4.8	1	1				0	0	0	0	0	16.6	4	4	0.969086	0.854847	10.455	3	1	20578000	9191100	11387000	13.5	3
	Tb927.9.3000	Tb927.9.3000	Tb927.9.3000	cytidine deaminase, putative	19.171	28.6	0	30.047	1	1.04175	0.0177635	0.655559	0.998911	Tb927.9.3000	Tb927.9.3000	cytidine deaminase, putative	19.171	20.3	0	12.464	1	0.99468	-0.0023167	0.940342	0.985131	13.2	2	2	1.26595	1.13777	9.1943	3	1	14667000	7599400	7067700	13.2	2	2	1.34124	1.23054	16.362	3	2	55628000	28988000	26640000	13.2	2
	Tb927.10.14740	Tb927.10.14740;Tb927.10.14620;Tb11.v5.1063	Tb927.10.14740;Tb927.10.14620;Tb11.v5.1063	hypothetical protein, conserved	44.177	28.6	0	28.168	3	1.67636	0.224367	1.81012e-06	5.81327e-05													9.6	3	3	1.91924	1.71786	25.595	4	3	20030000	12312000	7718200	21.8	5	5	1.83972	1.68076	18.186	5	2	55149000	34468000	20681000	22.1	5
	Tb927.10.2350	Tb927.10.2350	Tb927.10.2350	pyruvate dehydrogenase complex E3 binding protein, putative	27.335	28.5	0	21.015	1	0.857266	-0.0668845	0.0435397	0.358816													9.2	2	2	0.8296	0.742776	29.911	2	1	7818200	3529500	4288700	16.2	3	3	0.924129	0.862962	12.422	3	2	26252000	13207000	13044000	24.2	5
	Tb927.9.1700	Tb927.9.1700	Tb927.9.1700	hypothetical protein, conserved	67.667	28.5	0	158.46	1	0.974801	-0.0110842	0.738116	0.998911	Tb927.9.1700	Tb927.9.1700	hypothetical protein, conserved	67.667	19.3	0	209.18	1	0.950405	-0.0220914	0.451152	0.936405	11.8	5	5	1.12013	0.997705	18.328	6	0	17956000	9040100	8915400	20.8	9	9	1.06294	0.969556	23.182	11	3	102380000	50310000	52073000	18.1	8
	Tb927.8.5030	Tb927.8.5030	Tb927.8.5030	trafficking protein particle complex subunit 3, putative,TRAPP, putative,transport protein particle (TRAPP) component, Bet3, putative	20.947	28.5	0	11.188	1	1.04807	0.0203892	0.547019	0.998911	Tb927.8.5030	Tb927.8.5030	trafficking protein particle complex subunit 3, putative,TRAPP, putative,transport protein particle (TRAPP) component, Bet3, putative	20.947	23.8	0	12.184	1	1.35572	0.132171	0.0942147	0.69536	4.1	1	1				1	0	33346000	15945000	17401000	23.8	4	4	1.26336	1.17287	17.381	4	0	67733000	34638000	33096000	10.4	2
	Tb927.10.14150	Tb927.10.14150;Tb11.v5.0606	Tb927.10.14150	hypothetical protein, conserved	55.311	28.4	0	41.523	2	0.958337	-0.0184815	0.58368	0.998911	Tb927.10.14150;Tb11.v5.0606	Tb927.10.14150	hypothetical protein, conserved	55.311	18.8	0	33.355	2	0.944323	-0.0248794	0.438629	0.936405	10.9	6	6	1.12006	1.00865	6.4124	8	0	62848000	32641000	30207000	25.3	12	12	1.05969	0.984058	18.482	14	3	218120000	116300000	101830000	26.7	13
	Tb927.3.1690	Tb927.3.1690	Tb927.3.1690	hypothetical protein, conserved	17.154	28.3	0	11.183	1	1.02954	0.0126421	0.683636	0.998911													0	0	0				0	0	0	0	0	23.4	3	3	1.0639	0.989315	14.349	3	1	49822000	26727000	23095000	23.4	3
	Tb927.8.1740	Tb927.8.1740	Tb927.8.1740	hypothetical protein, conserved	62.143	28.3	0	54.196	1	1.71354	0.233894	1.23671e-06	4.13062e-05	Tb927.8.1740	Tb927.8.1740	hypothetical protein, conserved	62.143	17.7	0	35.706	1	1.56963	0.195797	0.00259485	0.0392393	10.1	5	5	2.06787	1.88019	7.616	4	0	40739000	26343000	14396000	23.9	8	8	1.80665	1.6475	16.69	7	3	100410000	65661000	34747000	20.6	8
	Tb927.11.14100	Tb927.11.14100	Tb927.11.14100	DRBD4 (DRBD4)	54.707	28.3	0	27.399	1	0.987023	-0.0056726	0.864795	0.998911	Tb927.11.14100	Tb927.11.14100	DRBD4 (DRBD4)	54.707	16.8	0	16.138	1	0.994311	-0.00247769	0.925504	0.985131	7.5	4	4	1.10573	1.00539	4.5936	4	0	52026000	26821000	25206000	20.4	7	7	1.09005	1.01034	13.977	8	2	193600000	100030000	93570000	19	5
	Tb927.8.7980	Tb927.8.7980;Tb927.4.4380	Tb927.8.7980;Tb927.4.4380	vacuolar-type proton translocating pyrophosphatase 1 (TVP1)	86.003	28.3	0	103	2	1.01478	0.0063715	0.840664	0.998911	Tb927.8.7980;Tb927.4.4380	Tb927.8.7980;Tb927.4.4380	vacuolar-type proton translocating pyrophosphatase 1 (TVP1)	86.003	26.2	0	179.89	2	0.95523	-0.0198919	0.55245	0.936405	10.7	9	9	1.11894	1.02555	7.6935	10	1	123040000	65687000	57350000	27.4	20	20	1.05274	0.977517	11.392	27	10	678950000	350410000	328540000	28.3	20
	Tb927.9.2450	Tb927.9.2450	Tb927.9.2450	electon transport protein SCO1/SCO2, putative	44.135	28.2	0	115.14	1	1.34148	0.127584	0.000967882	0.0144318	Tb927.9.2450	Tb927.9.2450	electon transport protein SCO1/SCO2, putative	44.135	22	0	142.95	1	1.4419	0.158934	0.000517334	0.0123364	8.3	2	2	1.60542	1.48133	4.9765	3	1	25587000	15851000	9735200	24.4	6	6	1.36166	1.24474	19.75	8	3	99600000	59732000	39867000	25.6	7
	Tb927.10.13800	Tb927.10.13800	Tb927.10.13800	hypothetical protein, conserved	34.401	28.2	0	53.23	1	0.966136	-0.0149616	0.635815	0.998911	Tb927.10.13800	Tb927.10.13800	hypothetical protein, conserved	34.401	25.7	0	10.623	1	1.10726	0.0442503	0.160238	0.882902	7.4	2	2	0.967867	0.902609	20.987	2	1	8763400	4398800	4364700	28.2	7	7	1.06964	0.960246	23.766	6	0	47513000	24431000	23082000	28.2	7
	Tb927.10.8430	Tb927.10.8430	Tb927.10.8430	40S ribosomal protein S12, putative	16.061	28.2	0	96.134	1	1.00459	0.00198905	0.950309	0.998911	Tb927.10.8430	Tb927.10.8430	40S ribosomal protein S12, putative	16.061	33.8	0	66.516	1	1.043	0.0182843	0.472734	0.936405	22.5	2	2	1.07541	0.964599	6.435	2	1	8836000	4447200	4388800	28.2	3	3	1.09831	1.003	5.8356	4	0	52148000	25692000	26457000	22.5	2
	Tb927.10.14950	Tb927.10.14950	Tb927.10.14950	RNA binding protein, putative,zinc finger protein family member, putative (ZC3H40)	46.194	28.2	0	16.967	1	1.06249	0.0263233	0.41161	0.998911	Tb927.10.14950	Tb927.10.14950	RNA binding protein, putative,zinc finger protein family member, putative (ZC3H40)	46.194	17.6	0	17.508	1	0.988342	-0.00509285	0.871338	0.979689	9.7	4	4	1.05994	0.968898	5.6492	3	0	11445000	6138900	5306400	22.7	6	6	1.20019	1.09187	11.921	7	0	53947000	31660000	22287000	27.5	7
	Tb927.1.1000	Tb927.1.1000	Tb927.1.1000	developmentally regulated phosphoprotein	47.206	28.1	0	27.047	1	0.986568	-0.00587282	0.854374	0.998911	Tb927.1.1000	Tb927.1.1000	developmentally regulated phosphoprotein	47.206	24	0	22.098	1	0.958779	-0.0182815	0.583326	0.949182	0	0	0				0	0	0	0	0	28.1	10	10	1.10908	1.00747	14.441	9	1	76363000	40541000	35822000	15	5
	Tb927.11.2690	Tb927.11.2690	Tb927.11.2690	succinyl-coA:3-ketoacid-coenzyme A transferase, mitochondrial precursor, putative	53.096	28	0	86.336	1	0.981671	-0.00803403	0.810968	0.998911	Tb927.11.2690	Tb927.11.2690	succinyl-coA:3-ketoacid-coenzyme A transferase, mitochondrial precursor, putative	53.096	26	0	66.631	1	0.947733	-0.0233139	0.435988	0.936405	10.8	3	3	1.18639	1.07458	16.285	3	0	12956000	6319000	6636600	23.5	11	11	1.02368	0.945805	4.9803	15	6	230580000	122020000	108550000	22.7	9
	Tb927.11.9760	Tb927.11.9760	Tb927.11.9760	hypothetical protein, conserved	45.743	27.9	0	34.468	1	1.03576	0.015259	0.657893	0.998911	Tb927.11.9760	Tb927.11.9760	hypothetical protein, conserved	45.743	22.6	0	25.624	1	1.05808	0.0245189	0.456031	0.936405	7.9	3	3	1.22472	1.10188	80.332	5	2	24533000	14608000	9924100	17.9	7	7	1.17231	1.06761	8.4051	8	2	164650000	84802000	79851000	23.3	7
	Tb927.8.6970	Tb927.8.6970	Tb927.8.6970	3-methylcrotonyl-CoA carboxylase alpha subunit, putative	73.906	27.9	0	48.148	1	1.01119	0.00483294	0.877037	0.998911	Tb927.8.6970	Tb927.8.6970	3-methylcrotonyl-CoA carboxylase alpha subunit, putative	73.906	36	0	71.007	1	0.960876	-0.0173326	0.542522	0.936405	5.3	3	1	0.968992	0.87727	38.139	3	1	15993000	6785900	9207500	21.4	12	3	1.09718	1.00547	9.2556	12	4	162430000	68646000	93781000	26.8	16
	Tb927.8.1850	Tb927.8.1850	Tb927.8.1850	mitochondrial calcium uptake 1	45.709	27.8	0	81.527	1	1.07959	0.0332571	0.332089	0.998911	Tb927.8.1850	Tb927.8.1850	mitochondrial calcium uptake 1	45.709	16.1	0	38.228	1	1.06673	0.0280558	0.534959	0.936405	9	3	3	1.23706	1.11352	12.556	3	0	14307000	7538700	6767800	25.6	8	8	1.23405	1.13358	13.376	8	2	119070000	66121000	52952000	11.2	4
	Tb927.4.2040	Tb927.4.2040;Tb927.4.2030	Tb927.4.2040;Tb927.4.2030	ALBA-Domain Protein (ALBA3)	20.808	27.4	0	15.606	2	1.00043	0.000187824	0.995458	0.998911	Tb927.4.2040;Tb927.4.2030	Tb927.4.2040;Tb927.4.2030	ALBA-Domain Protein (ALBA3)	20.808	34.7	0	19.899	2	1.16379	0.0658739	0.269481	0.936405	10.5	3	3	1.11364	0.990688	41.075	4	0	12962000	6500800	6461400	16.3	4	4	1.12594	1.05128	27.787	5	1	52360000	25469000	26891000	21.6	5
	Tb927.10.8170	Tb927.10.8170	Tb927.10.8170	nuclear pore complex protein (NUP155), putative,nucleoporin, putative	144.37	27.4	0	223.46	1	0.987882	-0.00529475	0.873186	0.998911	Tb927.10.8170	Tb927.10.8170	nuclear pore complex protein (NUP155), putative,nucleoporin, putative	144.37	29.1	0	323.31	1	0.962805	-0.0164618	0.580192	0.949182	8.2	9	9	1.10703	0.995818	19.615	11	4	68948000	36388000	32560000	25.7	25	25	1.11818	1.01874	21.397	29	8	423790000	222650000	201140000	18.9	20
	Tb927.3.940	Tb927.3.940	Tb927.3.940	hypothetical protein, conserved	18.107	27.3	0	16.103	1	1.18776	0.0747299	0.0453791	0.367879													14.3	2	2	1.38566	1.26199	0.33201	2	0	32950000	18966000	13984000	27.3	3	3	1.38383	1.2458	11.147	2	1	56327000	31923000	24403000	27.3	3
	Tb927.3.5370	Tb927.3.5370	Tb927.3.5370	hypothetical protein, conserved	34.254	27.2	0	29.75	1	1.02376	0.0101993	0.755892	0.998911	Tb927.3.5370	Tb927.3.5370	hypothetical protein, conserved	34.254	22.4	0	41.848	1	0.96714	-0.0145106	0.655572	0.963087	23	6	6	1.09111	0.982029	10.91	5	1	38650000	19978000	18672000	22.4	5	5	1.17383	1.07026	7.92	5	2	41707000	21461000	20247000	26.5	6
	Tb927.10.7620	Tb927.10.7620	Tb927.10.7620	mitochondrial ATP-dependent zinc metallopeptidase, putative,metallo-peptidase, Clan MA(E) Family M41	71.088	27.1	0	128.5	1	1.09075	0.0377247	0.252208	0.986466	Tb927.10.7620	Tb927.10.7620	mitochondrial ATP-dependent zinc metallopeptidase, putative,metallo-peptidase, Clan MA(E) Family M41	71.088	29.8	0	288.09	1	1.0242	0.0103834	0.734031	0.964193	18.4	10	10	1.21108	1.08147	9.4106	11	1	63593000	33095000	30498000	25.6	16	16	1.18603	1.07917	11.612	20	3	415380000	225470000	189910000	25.3	15
	Tb927.8.2460	Tb927.8.2460	Tb927.8.2460	hypothetical protein, conserved	30.901	27.1	0	38.959	1	1.0832	0.0347068	0.30642	0.998911													6.7	1	1				0	0	0	0	0	20.4	4	4	1.12069	1.02288	23.291	5	3	26203000	13251000	12952000	18	3
	Tb927.11.2300	Tb927.11.2300	Tb927.11.2300	eukaryotic peptide chain release factor subunit 1, putative (ERF1)	50.976	27	0	77.357	1	1.0103	0.00445045	0.89318	0.998911	Tb927.11.2300	Tb927.11.2300	eukaryotic peptide chain release factor subunit 1, putative (ERF1)	50.976	13.5	0	54.872	1	0.999618	-0.000166037	0.994973	0.9988	4.2	2	2	1.15715	1.03719	32.716	2	0	8513200	4463400	4049800	21.9	8	8	1.1035	1.01012	22.332	7	2	77214000	43174000	34040000	20.8	8
	Tb927.5.3800	Tb927.5.3800	Tb927.5.3800	glutamine hydrolysing (not ammonia-dependent) carbomoyl phosphate synthase, putative	204.09	27	0	214.97	1	1.02167	0.00931251	0.768215	0.998911	Tb927.5.3800	Tb927.5.3800	glutamine hydrolysing (not ammonia-dependent) carbomoyl phosphate synthase, putative	204.09	28.8	0	235.52	1	1.04846	0.0205513	0.407915	0.936405	11.3	17	17	1.07174	0.960154	23.458	18	4	126120000	56034000	70082000	23.3	36	36	1.10522	1.0349	32.235	46	13	1360200000	866060000	494090000	23.9	35
	Tb927.11.3030	Tb927.11.3030	Tb927.11.3030	phosphoribosylpyrophosphate synthetase, putative (PRS)	39.402	27	0	22.711	1	0.968874	-0.0137325	0.679748	0.998911	Tb927.11.3030	Tb927.11.3030	phosphoribosylpyrophosphate synthetase, putative (PRS)	39.402	22.2	0	17.898	1	1.11807	0.0484709	0.0949623	0.69536	3.7	1	1				1	0	17181000	9128500	8052700	18.8	5	5	1.15652	1.05998	20.062	4	0	68971000	36666000	32306000	22.2	6
	Tb927.10.5770	Tb927.10.5770	Tb927.10.5770	valosin-containing protein homolog,Transitional endoplasmic reticulum ATPase, putative (VCP)	85.825	26.9	0	92.864	1	1.89788	0.278268	6.98911e-08	3.24217e-06	Tb927.10.5770	Tb927.10.5770	valosin-containing protein homolog,Transitional endoplasmic reticulum ATPase, putative (VCP)	85.825	17.4	0	42.673	1	1.31851	0.120082	0.0207745	0.204447	8.5	5	5	2.1226	1.89631	1.1497	5	1	11632000	7755700	3875900	19.7	11	11	2.07164	1.8597	23.442	15	5	111510000	67865000	43645000	14.6	9
	Tb927.7.1300	Tb927.7.1300	Tb927.7.1300	protein disulfide isomerase, putative	41.939	26.8	0	23.279	1	1.01713	0.00737851	0.826348	0.998911	Tb927.7.1300	Tb927.7.1300	protein disulfide isomerase, putative	41.939	32.4	0	50.797	1	0.988243	-0.00513627	0.878564	0.979813	9.5	4	4	1.21641	1.09349	49.394	4	4	11306000	5099400	6206600	26.3	10	10	1.08904	1.01217	17.125	11	1	187410000	93866000	93541000	23.1	9
	Tb927.11.13910	Tb927.11.13910	Tb927.11.13910	hypothetical protein, conserved	28.921	26.8	0	16.122	1	0.895215	-0.0480726	0.150305	0.831157	Tb927.11.13910	Tb927.11.13910	hypothetical protein, conserved	28.921	23	0	13.406	1	0.975978	-0.0105602	0.683986	0.964193	3.8	1	1				1	0	5478100	2743100	2735000	23.4	5	5	0.949848	0.866476	19.219	5	0	42031000	19795000	22237000	26.8	6
	Tb927.4.4070	Tb927.4.4070	Tb927.4.4070	mevalonate kinase, putative	35.544	26.7	0	22.26	1	0.975081	-0.0109591	0.735949	0.998911	Tb927.4.4070	Tb927.4.4070	mevalonate kinase, putative	35.544	19.5	0	21.247	1	0.975088	-0.0109561	0.8356	0.976256	15.2	3	3	1.08401	0.967492	6.4147	4	0	15639000	7943800	7694900	19.1	4	4	1.06538	0.930319	27.403	4	1	29138000	16820000	12318000	14	4
	Tb927.9.5320	Tb927.9.5320	Tb927.9.5320	nucleolar RNA binding protein, putative	46.864	26.7	0	44.049	1	1.02051	0.00881648	0.797416	0.998911													2.3	1	1				0	0	0	0	0	17.1	6	6	1.28274	1.16696	20.673	5	1	34988000	17946000	17042000	17.8	6
	Tb927.10.12540	Tb927.10.12540	Tb927.10.12540	electron transfer protein, putative,ferredoxin, putative	33.754	26.7	0	29.753	1	0.901177	-0.0451897	0.175321	0.881885	Tb927.10.12540	Tb927.10.12540	electron transfer protein, putative,ferredoxin, putative	33.754	26.7	0	55.253	1	0.957722	-0.0187603	0.499158	0.936405	4	1	1				1	0	4487200	2303400	2183800	21.5	4	4	0.99167	0.889917	2.6628	6	1	95689000	46710000	48979000	26.7	5
	Tb927.11.6210	Tb927.11.6210	Tb927.11.6210	sterol 14-alpha-demethylase (CYP51)	54.372	26.6	0	33.407	1	1.18175	0.0725257	0.0350403	0.301636	Tb927.11.6210	Tb927.11.6210	sterol 14-alpha-demethylase (CYP51)	54.372	27.7	0	38.68	1	1.01118	0.00482778	0.856179	0.979689	3.1	2	2	1.21861	1.11997	10.13	2	0	35045000	18891000	16154000	21.4	10	10	1.30361	1.18642	11.078	7	2	101540000	58554000	42984000	17.7	9
	Tb927.7.1400	Tb927.7.1400	Tb927.7.1400	hypothetical protein, conserved	60.696	26.6	0	34.289	1	2.03148	0.307813	0.00176265	0.024946													0	0	0				0	0	0	0	0	23.5	9	9	6.70961	6.11658	49.904	5	5	34464000	31159000	3304700	12.5	5
	Tb927.9.4680	Tb927.9.4680	Tb927.9.4680	ATP-dependent DEAD box helicase, putative	45.361	26.5	0	22.448	1	0.975248	-0.0108848	0.728815	0.998911	Tb927.9.4680	Tb927.9.4680	ATP-dependent DEAD box helicase, putative	45.361	28	0	27.13	1	0.978701	-0.00935011	0.718624	0.964193	5.2	2	2	1.01933	0.924214	2.9502	2	0	19325000	9893100	9432200	20	7	7	1.04029	0.957946	11.022	8	2	106870000	56033000	50839000	23.3	8
	Tb927.9.9630	Tb927.9.9630	Tb927.9.9630	hypothetical protein, conserved	38.92	26.5	0	31.906	1	1.50682	0.17806	1.75839e-05	0.000458829	Tb927.9.9630	Tb927.9.9630	hypothetical protein, conserved	38.92	24.5	0	28.807	1	1.20658	0.0815549	0.0609162	0.504566	9	3	3	1.38752	1.24853	41.512	3	1	17659000	11118000	6540800	20.3	8	8	1.46171	1.3574	21.831	9	1	118570000	71339000	47234000	24.5	10
	Tb927.10.8230	Tb927.10.8230;Tb11.v5.0668	Tb927.10.8230;Tb11.v5.0668	protein disulfide isomerase,bloodstream- specific protein 2 precursor	55.579	26.4	0	44.986	2	1.05282	0.022354	0.498332	0.998911	Tb927.10.8230;Tb11.v5.0668	Tb927.10.8230;Tb11.v5.0668	protein disulfide isomerase,bloodstream- specific protein 2 precursor	55.579	24.3	0	79.045	2	0.94592	-0.0241454	0.411614	0.936405	14.5	5	5	1.19372	1.07408	2.4684	6	2	30795000	16173000	14622000	25.2	13	13	1.15148	1.06551	23.626	14	2	291680000	153290000	138390000	23.3	10
	Tb927.10.8070	Tb927.10.8070	Tb927.10.8070	ATPase, putative	55.555	26.4	0	71.575	1	1.05731	0.0242035	0.445005	0.998911													5.5	2	2				0	0	0	0	0	16.5	5	5	1.06937	0.974089	6.18	5	2	45688000	18205000	27482000	20.7	6
	Tb927.5.940	Tb927.5.940	Tb927.5.940	NADH-dependent fumarate reductase, putative	87.388	26.4	0	10.455	1	0.994507	-0.00239222	0.939295	0.998911	Tb927.5.940	Tb927.5.940	NADH-dependent fumarate reductase, putative	87.388	21.3	0	10.676	1	0.990195	-0.00427924	0.864008	0.979689	13.1	10	3	1.02831	0.932575	51.273	3	1	22688000	12766000	9922600	17.9	14	4	1.06988	0.99295	5.8637	4	0	130910000	67373000	63536000	21.5	15
	Tb927.11.15910	Tb927.11.15910;Tb927.11.15020	Tb927.11.15910	iron superoxide dismutase	22.048	26.3	0	19.831	2	0.972633	-0.0120509	0.719477	0.998911	Tb927.11.15910;Tb927.11.15020	Tb927.11.15910	iron superoxide dismutase	22.048	17.7	0	16.205	2	0.89543	-0.0479683	0.146722	0.867856	10.6	2	2	1.16634	1.05751	2.4104	2	1	23514000	11917000	11597000	10.6	2	2	1.01728	0.93985	6.5589	2	1	63526000	31283000	32243000	26.3	4
	Tb927.7.3500	Tb927.7.3500	Tb927.7.3500	glutathione-S-transferase/glutaredoxin, putative	35.436	26.3	0	28.628	1	1.82934	0.262293	1.59909e-07	6.3583e-06	Tb927.7.3500	Tb927.7.3500	glutathione-S-transferase/glutaredoxin, putative	35.436	28.5	0	18.112	1	1.76091	0.245736	0.00522017	0.0674272	15.7	4	4	1.81035	1.63143	19.667	4	1	21816000	13431000	8384600	17.9	5	5	2.17505	1.98752	18.401	5	1	79937000	52879000	27058000	18.6	5
	Tb927.11.14520	Tb927.11.14520	Tb927.11.14520	Polypeptide deformylase 1	29.64	26.2	0	40.689	1	0.984621	-0.00673104	0.853365	0.998911	Tb927.11.14520	Tb927.11.14520	Polypeptide deformylase 1	29.64	26.2	0	19.16	1	0.805963	-0.0936849	0.0364125	0.327185	8.5	2	2	1.29874	1.16305	16.2	2	0	4277900	2303900	1974000	19.6	4	4	1.02091	0.930839	30.666	4	0	29853000	14530000	15323000	13.5	2
	Tb927.9.5840	Tb927.9.5840;Tb927.9.5750	Tb927.9.5840;Tb927.9.5750	unspecified product (TRYP1)	22.424	26.1	0	14.399	2	0.983732	-0.00712339	0.829565	0.998911	Tb927.9.5840;Tb927.9.5750	Tb927.9.5840;Tb927.9.5750	unspecified product (TRYP1)	22.424	22.1	0	13.574	2	1.00814	0.00351944	0.908492	0.984587	11.6	2	2	1.03714	0.937119	14.266	2	1	15147000	7843800	7303500	25.6	5	5	1.15264	1.06814	9.8222	5	0	154940000	81114000	73824000	22.1	4
	Tb927.8.6110	Tb927.8.6110	Tb927.8.6110	hypothetical protein, conserved	54.669	26.1	0	186.34	1	0.9925	-0.00326959	0.921109	0.998911	Tb927.8.6110	Tb927.8.6110	hypothetical protein, conserved	54.669	28.9	0	302.01	1	0.96902	-0.0136671	0.604671	0.949182	15.2	6	6	1.11842	1.00856	11.76	7	2	54261000	28237000	26024000	23.8	11	11	1.10223	1.01247	11.249	12	2	356400000	173950000	182450000	26.1	12
	Tb927.6.2510	Tb927.6.2510	Tb927.6.2510	hypothetical protein, conserved	16.92	26	0	58.571	1	1.01303	0.00562047	0.855598	0.998911													18.5	2	2	1.00094	0.917263	6.9086	2	1	3796800	2044600	1752200	18.5	2	2	1.03823	0.949848	6.7464	3	0	20407000	10840000	9566700	5.5	1
	Tb927.11.6170	Tb927.11.6170	Tb927.11.6170	protein transport protein SEC31, putative,cytosolic coat protein, putative	131.1	26	0	136.83	1	0.974257	-0.0113263	0.749793	0.998911	Tb927.11.6170	Tb927.11.6170	protein transport protein SEC31, putative,cytosolic coat protein, putative	131.1	18.6	0	130.77	1	0.95591	-0.0195832	0.564344	0.946877	10.4	9	9	1.19499	1.07396	18.105	9	0	40172000	21449000	18723000	23.6	19	19	1.11355	1.01171	14.655	25	7	371040000	192090000	178950000	22.6	19
	Tb927.4.1590.1	Tb927.4.1590.1;Tb927.4.1590.2	Tb927.4.1590.1;Tb927.4.1590.2	unspecified product	48.07	26	0	50.837	2	0.945378	-0.0243946	0.455558	0.998911	Tb927.4.1590.1;Tb927.4.1590.2	Tb927.4.1590.1;Tb927.4.1590.2	unspecified product	48.07	30.5	0	36.572	2	1.10293	0.0425462	0.297074	0.936405	5.1	2	2	1.04808	0.966277	17.066	3	1	19161000	9033900	10128000	23.5	8	8	0.990786	0.899523	15.171	7	1	105570000	27845000	77730000	21.2	7
	Tb927.7.2670	Tb927.7.2670	Tb927.7.2670	zinc finger protein family member, putative (ZC3H21)	49.686	26	0	31.119	1	0.993601	-0.0027878	0.929921	0.998911	Tb927.7.2670	Tb927.7.2670	zinc finger protein family member, putative (ZC3H21)	49.686	17.8	0	15.828	1	1.00684	0.00295949	0.927083	0.985131	14.8	5	3	1.03405	0.927902	22.557	6	3	26370000	14436000	11934000	22.3	7	5	1.07404	0.996314	12.338	6	1	116030000	63697000	52333000	26	8
	Tb927.11.6440	Tb927.11.6440	Tb927.11.6440	hypothetical protein, conserved	48.841	25.9	0	56.26	1	0.981327	-0.00818622	0.804952	0.998911	Tb927.11.6440	Tb927.11.6440	hypothetical protein, conserved	48.841	22	0	42.75	1	1.01832	0.00788489	0.784666	0.976256	11.1	5	5	1.05019	0.968335	7.2143	7	2	97075000	51640000	45435000	22.7	9	9	1.15025	1.03284	11.037	11	1	302200000	161090000	141110000	25.4	10
	Tb927.8.2850	Tb927.8.2850	Tb927.8.2850	Poly(A)-specific ribonuclease PARN-1	65.146	25.9	0	76.068	1	0.956694	-0.0192271	0.573477	0.998911	Tb927.8.2850	Tb927.8.2850	Poly(A)-specific ribonuclease PARN-1	65.146	28.8	0	114.42	1	0.98571	-0.00625098	0.813034	0.976256	6.8	4	4	1.14537	1.03209	23.672	4	0	44555000	21547000	23007000	23.2	11	11	1.04944	0.957763	10.362	10	2	228110000	105960000	122150000	19.6	10
	Tb927.7.1600	Tb927.7.1600	Tb927.7.1600	C-1-tetrahydrofolate synthase, cytoplasmic, putative	31.931	25.8	0	24.22	1	0.961205	-0.017184	0.581038	0.998911													0	0	0				0	0	0	0	0	16.8	4	4	0.983961	0.900576	6.2143	4	1	28792000	14725000	14067000	25.8	6
	Tb927.10.14930	Tb927.10.14930	Tb927.10.14930	zinc finger protein family member, putative (ZC3H39)	31.519	25.6	0	51.878	1	0.98827	-0.00512453	0.872368	0.998911	Tb927.10.14930	Tb927.10.14930	zinc finger protein family member, putative (ZC3H39)	31.519	20.4	0	36.945	1	0.991074	-0.00389412	0.87224	0.979689	10.2	2	2				1	0	664040	368650	295380	19.3	4	4	1.11674	1.01739	2.5595	4	0	16061000	8149000	7912200	18.2	3
	Tb927.9.8130	Tb927.9.8130;Tb927.9.8100	Tb927.9.8130;Tb927.9.8100	nascent polypeptide associated complex subunit, putative	20.129	25.5	0	24.713	2	0.966414	-0.0148369	0.642334	0.998911	Tb927.9.8130;Tb927.9.8100	Tb927.9.8130;Tb927.9.8100	nascent polypeptide associated complex subunit, putative	20.129	25.5	0	28.105	2	1.03613	0.0154135	0.534576	0.936405	18.1	1	1	0.997506	0.905879	5.7964	2	0	16928000	8348500	8579300	25.5	2	2	1.0785	0.985416	8.26	4	0	52690000	26281000	26409000	7.4	1
	Tb927.11.240	Tb927.11.240	Tb927.11.240	hypothetical protein, conserved	114.06	25.5	0	86.356	1	0.963437	-0.0161767	0.627077	0.998911	Tb927.11.240	Tb927.11.240	hypothetical protein, conserved	114.06	27.3	0	126.87	1	0.949343	-0.022577	0.388245	0.936405	4.4	5	5	1.03651	0.936417	21.445	6	0	24390000	11897000	12494000	22.1	20	20	1.12643	1.02571	17.15	22	8	237260000	124400000	112870000	19.4	18
	Tb927.11.7200	Tb927.11.7200	Tb927.11.7200	hypothetical protein, conserved	69.423	25.3	0	32.34	1	0.91602	-0.0380952	0.256921	0.993336	Tb927.11.7200	Tb927.11.7200	hypothetical protein, conserved	69.423	24.5	0	41.255	1	1.02259	0.00970305	0.71327	0.964193	0	0	0				0	0	0	0	0	21.2	11	11	1.05261	0.965437	17.766	13	5	110430000	56469000	53958000	20.7	11
	Tb927.7.3800	Tb927.7.3800	Tb927.7.3800	hypothetical protein, conserved	27.332	25.2	0	47.96	1	1.39058	0.143196	0.000352648	0.00640134	Tb927.7.3800	Tb927.7.3800	hypothetical protein, conserved	27.332	16.7	0	32.139	1	1.46824	0.166796	0.00142664	0.0294838	16.3	3	3	1.4301	1.21292	6.2622	3	1	6327200	3614400	2712900	14.2	3	3	1.61036	1.46278	37.942	2	2	14036000	8836500	5199100	14.2	3
	Tb927.11.16380	Tb927.11.16380	Tb927.11.16380	hypothetical protein, conserved	23.331	25.1	0	48.557	1	0.946507	-0.0238761	0.474818	0.998911	Tb927.11.16380	Tb927.11.16380	hypothetical protein, conserved	23.331	25.1	0	178.75	1	0.950688	-0.0219621	0.522122	0.936405	7.6	1	1				1	0	10073000	5308400	4764300	23.2	3	3	1.11767	1.02324	19.725	5	2	46688000	24484000	22204000	16.1	2
	Tb927.10.9970	Tb927.10.9970	Tb927.10.9970	hypothetical protein, conserved	110	24.9	0	50.482	1	0.934999	-0.029189	0.371722	0.998911	Tb927.10.9970	Tb927.10.9970	hypothetical protein, conserved	110	28.4	0	153.95	1	1.03082	0.0131843	0.650242	0.963087	2.9	3	3	0.980392	0.883626	8.6402	2	1	3470700	1975200	1495500	16.7	14	14	1.06457	0.968429	16.495	15	0	177110000	87777000	89334000	15.3	13
	Tb927.9.6620	Tb927.9.6620	Tb927.9.6620	unspecified product	25.522	24.9	0	29.036	1	1.25491	0.0986139	0.00594198	0.069881	Tb927.9.6620	Tb927.9.6620	unspecified product	25.522	33	0	40.519	1	2.43167	0.385905	6.42814e-05	0.00221414	9.6	2	2	1.35406	1.23148	11.961	2	0	3548100	1869200	1679000	19.1	3	3	1.37167	1.26437	8.2081	3	0	16690000	9579300	7110700	19.1	3
	Tb927.7.1050	Tb927.7.1050;Tb927.7.1040	Tb927.7.1050;Tb927.7.1040	40S ribosomal protein S16, putative	16.998	24.8	0	6.878	2	0.961498	-0.0170515	0.62327	0.998911													10.1	1	1				1	0	2179900	1041100	1138800	24.8	3	3	1.21346	1.10339	6.1342	3	0	38017000	20020000	17997000	24.8	3
	Tb927.3.3130	Tb927.3.3130	Tb927.3.3130	hypothetical protein, conserved	178.08	24.7	0	145.99	1	0.992962	-0.00306715	0.925261	0.998911	Tb927.3.3130	Tb927.3.3130	hypothetical protein, conserved	178.08	25.8	0	173.36	1	0.924617	-0.0340383	0.306865	0.936405	7.6	10	10	1.11762	1.00509	12.855	10	1	53211000	28420000	24791000	22.8	31	31	1.08615	0.990786	12.162	28	3	375940000	187960000	187980000	19.5	26
	Tb927.10.11160	Tb927.10.11160	Tb927.10.11160	HIRA-interacting protein 5, putative	26.717	24.7	0	18.199	1	0.949866	-0.0223378	0.494919	0.998911	Tb927.10.11160	Tb927.10.11160	HIRA-interacting protein 5, putative	26.717	11.1	0	10.623	1	0.95675	-0.0192015	0.550729	0.936405	11.1	2	2	1.0258	0.930665	16.33	3	0	20073000	10319000	9754100	24.7	4	4	1.03828	0.915248	28.333	5	1	45028000	21900000	23128000	11.1	2
	Tb927.10.1660	Tb927.10.1660	Tb927.10.1660	hypothetical protein, conserved	33.212	24.7	0	35.063	1	10.4128	1.01757	5.49916e-12	1.14795e-09	Tb927.10.1660	Tb927.10.1660	hypothetical protein, conserved	33.212	29.5	0	31.543	1	18.621	1.27	1.18564e-08	2.64878e-06	15.6	5	5	4.16649	3.68881	89.808	5	5	33488000	29216000	4272100	19.3	6	6	20.6334	19.3652	19.281	6	2	350420000	328730000	21693000	19.3	7
	Tb927.6.2420	Tb927.6.2420	Tb927.6.2420	p22 protein precursor	25.349	24.7	0	19.054	1	0.947356	-0.0234866	0.457572	0.998911	Tb927.6.2420	Tb927.6.2420	p22 protein precursor	25.349	31.7	0	30.863	1	1.06225	0.0262287	0.349515	0.936405	5.7	1	1				0	0	0	0	0	19.8	4	4	0.95511	0.950299	8.7318	4	1	56229000	24935000	31294000	13.7	3
	Tb927.9.13540	Tb927.9.13540	Tb927.9.13540	hypothetical protein, conserved	41.261	24.6	0	21.51	1	0.966256	-0.0149079	0.650902	0.998911	Tb927.9.13540	Tb927.9.13540	hypothetical protein, conserved	41.261	12.9	0	30.224	1	0.957765	-0.0187413	0.493215	0.936405	6.2	2	2	1.06912	0.971628	3.9646	2	0	28930000	14255000	14676000	22.4	8	8	1.08794	1.01172	29.455	9	4	155470000	80110000	75365000	19.6	7
	Tb927.5.2320	Tb927.5.2320	Tb927.5.2320	hypothetical protein, conserved	82.159	24.6	0	48.499	1	1.04667	0.0198105	0.548913	0.998911	Tb927.5.2320	Tb927.5.2320	hypothetical protein, conserved	82.159	17.3	0	43.06	1	1.06129	0.025836	0.357409	0.936405	6.2	5	5	1.15363	1.03932	12.601	5	2	24987000	12300000	12687000	23.5	15	15	1.18587	1.07646	14.955	14	1	204040000	106050000	97991000	20.7	14
	Tb927.10.2770	Tb927.10.2770;Tb11.v5.0684	Tb927.10.2770;Tb11.v5.0684	eukaryotic translation initiation factor 5, putative	42.945	24.6	0	22.037	2	1.06536	0.0274967	0.430118	0.998911	Tb927.10.2770;Tb11.v5.0684	Tb927.10.2770;Tb11.v5.0684	eukaryotic translation initiation factor 5, putative	42.945	16.2	0	13.943	2	1.17828	0.0712494	0.20971	0.936405	8.6	4	4	1.21389	1.10758	49.299	5	2	13365000	7258400	6106400	19.4	7	7	1.2652	1.16386	26.437	8	5	49740000	27674000	22067000	20.2	7
	Tb927.4.5130	Tb927.4.5130	Tb927.4.5130	hypothetical protein, conserved	28.811	24.5	0	23.243	1	0.966776	-0.0146742	0.642725	0.998911	Tb927.4.5130;CON__Q2KIG3	Tb927.4.5130	hypothetical protein, conserved	28.811	24.2	0	29.734	2	0.928135	-0.0323888	0.330639	0.936405	4.5	1	1	0.966651	0.863409	3.9529	2	0	9264200	4897400	4366900	21.5	6	6	1.02023	0.915499	17.742	9	4	78805000	38706000	40100000	24.5	7
	Tb927.8.7770	Tb927.8.7770	Tb927.8.7770	hypothetical protein, conserved	60.341	24.5	0	61.572	1	0.987935	-0.00527157	0.879334	0.998911	Tb927.8.7770	Tb927.8.7770	hypothetical protein, conserved	60.341	24.2	0	64.9	1	0.982242	-0.00778144	0.762853	0.972416	0	0	0				0	0	0	0	0	8.1	3	3	1.2678	1.16001	16.283	4	2	47976000	26815000	21161000	20.6	6
	Tb927.2.4110	Tb927.2.4110	Tb927.2.4110	mitochondrial processing peptidase alpha subunit, putative,metallo-peptidase, Clan ME, Family M16	52.064	24.5	0	31.844	1	0.943701	-0.0251658	0.443811	0.998911	Tb927.2.4110	Tb927.2.4110	mitochondrial processing peptidase alpha subunit, putative,metallo-peptidase, Clan ME, Family M16	52.064	11.7	0	13.732	1	0.846443	-0.0724022	0.318093	0.936405	0	0	0				0	0	0	0	0	18.1	7	7	1.08258	0.99167	9.6169	6	1	75226000	31944000	43282000	10.4	4
	Tb927.1.120	Tb927.1.120;Tb927.2.560	Tb927.1.120	retrotransposon hot spot protein 4 (RHS4), putative	98.024	24.2	0	67.711	2	1.11513	0.0473243	0.165811	0.85995	Tb927.1.120	Tb927.1.120	retrotransposon hot spot protein 4 (RHS4), putative	98.024	15.3	0	13.266	1	1.08326	0.0347316	0.418611	0.936405	8.1	6	2	1.32071	1.18139	3.486	5	0	25240000	14395000	10845000	21.1	17	3	1.15907	1.0521	13.517	20	5	212970000	112820000	100150000	20.6	17
	Tb927.9.4500	Tb927.9.4500	Tb927.9.4500	heat shock protein, putative,HSP70-like protein	91.117	24.2	0	143.02	1	2.0409	0.309821	1.53488e-08	8.01016e-07	Tb927.9.4500	Tb927.9.4500	heat shock protein, putative,HSP70-like protein	91.117	14.1	0	29.769	1	1.07636	0.0319584	0.287059	0.936405	6.5	5	5	2.29106	2.07185	6.0879	4	0	35941000	25006000	10935000	24.1	15	15	2.19096	2.01975	19.091	18	4	205800000	138600000	67200000	15.6	11
	Tb927.3.2080	Tb927.3.2080	Tb927.3.2080	hypothetical protein, conserved	30.66	24.2	0	13.657	1	1.5412	0.187858	1.82107e-05	0.000460786	Tb927.3.2080	Tb927.3.2080	hypothetical protein, conserved	30.66	21.2	0	14.302	1	2.06167	0.314219	0.00109527	0.0234161	7.7	2	2	1.87963	1.69664	9.238	2	0	15934000	8969300	6964300	20.8	5	5	1.51534	1.38047	10.339	6	1	51331000	31159000	20172000	17.7	6
	Tb927.11.540	Tb927.11.540	Tb927.11.540	ABC transporter, putative (ABCB10)	76.244	23.9	0	60.186	1	1.02271	0.00975173	0.769019	0.998911	Tb927.11.540	Tb927.11.540	ABC transporter, putative (ABCB10)	76.244	22	0	70.805	1	0.982867	-0.00750543	0.77143	0.974108	5.2	3	3				0	0	0	0	0	12.9	6	6	1.24282	1.13647	26.789	6	2	47020000	27065000	19955000	21.1	9
	Tb927.5.930	Tb927.5.930;Tb11.v5.0613	Tb927.5.930;Tb11.v5.0613	NADH-dependent fumarate reductase (FRDg)	123.69	23.7	0	112.57	2	1.00779	0.00337189	0.917005	0.998911	Tb927.5.930;Tb11.v5.0613	Tb927.5.930;Tb11.v5.0613	NADH-dependent fumarate reductase (FRDg)	123.69	23.9	0	107.35	2	0.950489	-0.0220529	0.408639	0.936405	12.3	13	5	1.09872	0.989218	40.443	10	1	65778000	33813000	31965000	17.1	19	8	1.11149	1.02669	16.513	18	3	468630000	237010000	231610000	20.1	20
	Tb927.7.6660	Tb927.7.6660	Tb927.7.6660	chaperone protein DNAj, putative	29.887	23.7	0	14.676	1	1.32169	0.12113	0.00103027	0.0150926	Tb927.7.6660	Tb927.7.6660	chaperone protein DNAj, putative	29.887	15.2	0	10.106	1	1.86393	0.270429	8.04354e-06	0.000383615	15.2	3	3	1.2608	1.12604	40.474	2	0	6579500	3732200	2847300	15.2	3	3	1.46727	1.35022	3.3922	3	0	46584000	26637000	19946000	23.7	4
	Tb927.3.1920	Tb927.3.1920	Tb927.3.1920	NOT5 protein (NOT5)	66.856	23.7	0	77.241	1	1.00581	0.00251732	0.942732	0.998911	Tb927.3.1920	Tb927.3.1920	NOT5 protein (NOT5)	66.856	22.2	0	57.633	1	0.967595	-0.0143065	0.705215	0.964193	9.3	4	4	1.18212	1.05598	15.977	4	1	504990000	487990000	17006000	21	13	13	1.17669	1.07552	14.528	13	4	944880000	844320000	100560000	18.4	11
	Tb927.11.9450	Tb927.11.9450	Tb927.11.9450	cyclophilin type peptidyl-prolyl cis-trans isomerase, putative (PPIase)	20.52	23.7	0	26.185	1	0.882382	-0.0543431	0.136437	0.790171													0	0	0				0	0	0	0	0	23.7	3	3	1.08615	0.995421	9.53	3	0	19759000	9934000	9825100	23.7	3
	Tb927.10.8940	Tb927.10.8940	Tb927.10.8940	hypothetical protein, conserved	45.398	23.6	0	34.652	1	0.935701	-0.0288631	0.393799	0.998911													18	5	5	1.09067	0.979144	16.209	5	0	26277000	14173000	12105000	8	3	3	1.03361	0.909753	8.8153	4	1	29573000	14945000	14628000	21.2	5
	Tb927.10.7610	Tb927.10.7610	Tb927.10.7610	hypothetical protein, conserved	165.1	23.6	0	112.35	1	0.999785	-9.33909e-05	0.997703	0.998911	Tb927.10.7610	Tb927.10.7610	hypothetical protein, conserved	165.1	20.5	0	103.35	1	0.942697	-0.0256277	0.379208	0.936405	7.3	10	10	1.09329	0.983478	15.269	10	4	83428000	29063000	54365000	19.9	24	24	1.10914	1.009	14.658	26	9	356260000	193920000	162340000	16.2	21
	Tb927.2.470	Tb927.2.470;Tb927.4.220	Tb927.2.470	retrotransposon hot spot protein 4 (RHS4), putative	98.316	23.5	0	50.43	2	1.04098	0.0174435	0.621305	0.998911	Tb927.2.470;Tb927.4.220;Tb11.v5.0800;Tb927.2.1100	Tb927.2.470	retrotransposon hot spot protein 4 (RHS4), putative	98.316	15.5	0	42.073	4	1.04738	0.0201056	0.530332	0.936405	11.2	9	0	1.06889	0.958681	15.269	8	3	291450000	268910000	22542000	20.2	16	2	1.32055	1.22737	10.281	11	5	799960000	697650000	102310000	19.2	16
	Tb927.9.10520	Tb927.9.10520	Tb927.9.10520	hypothetical protein, conserved	29.587	23.3	0	9.5189	1	0.990921	-0.00396084	0.901547	0.998911	Tb927.9.10520	Tb927.9.10520	hypothetical protein, conserved	29.587	11.9	0	7.1254	1	1.24694	0.0958451	0.0190989	0.197355	7.9	2	2	1.05295	0.952109	37.817	2	0	10213000	5496400	4716900	7.9	2	2	0.863483	0.796178	14.318	2	0	13825000	6290900	7533800	14.6	3
	Tb927.7.2190	Tb927.7.2190	Tb927.7.2190	hypothetical protein, conserved	29.242	23.3	0	25.685	1	0.995063	-0.0021495	0.947138	0.998911	Tb927.7.2190	Tb927.7.2190	hypothetical protein, conserved	29.242	23.3	0	22.68	1	0.973291	-0.0117572	0.665348	0.963087	7.5	2	2	1.1056	1.00378	14.988	3	1	23789000	11803000	11986000	22.9	6	6	1.08816	1.00616	7.0934	8	0	378510000	198010000	180500000	19.9	5
	Tb927.5.1930	Tb927.5.1930	Tb927.5.1930	hypothetical protein, conserved	24.188	23.3	0	26.92	1	1.00941	0.00406718	0.900026	0.998911													6	1	1				1	0	3935200	2225400	1709800	23.3	4	4	1.1775	1.05956	13.204	4	0	48450000	24561000	23889000	23.3	4
	Tb927.9.14200	Tb927.9.14200	Tb927.9.14200	hypothetical protein, conserved	44.532	23.3	0	27.944	1	1.08562	0.0356788	0.294317	0.998911													7	2	2	1.19999	1.08409	9.7323	2	0	6319900	3538900	2781000	23.3	6	6	1.26469	1.13693	17.836	7	0	63499000	33571000	29929000	20.2	6
	Tb927.4.1540	Tb927.4.1540	Tb927.4.1540	hypothetical protein, conserved	55.24	23.2	0	59.639	1	0.99422	-0.00251744	0.938023	0.998911	Tb927.4.1540	Tb927.4.1540	hypothetical protein, conserved	55.24	22	0	71.415	1	0.947579	-0.0233844	0.373592	0.936405	6.1	2	2				1	0	4330900	2227100	2103900	21.1	8	8	1.15813	1.0375	18.321	10	4	120050000	63264000	56787000	21.5	8
	Tb927.11.14570	Tb927.11.14570	Tb927.11.14570	hypothetical protein, conserved	46.609	23.2	0	43.161	1	1.00326	0.0014124	0.965364	0.998911	Tb927.11.14570	Tb927.11.14570	hypothetical protein, conserved	46.609	27.8	0	49.902	1	1.00677	0.00292953	0.917284	0.984587	7.2	4	4	1.05355	0.95584	15.046	3	2	20712000	10103000	10609000	13.5	5	5	1.15612	1.05042	12.41	7	2	155740000	78920000	76823000	19.6	7
	Tb927.10.7520	Tb927.10.7520	Tb927.10.7520	folylpolyglutamate synthase, putative (FPGS)	54.676	23.2	0	33.767	1	0.92019	-0.0361225	0.280293	0.998911	Tb927.10.7520	Tb927.10.7520	folylpolyglutamate synthase, putative (FPGS)	54.676	21.6	0	32.589	1	0.949916	-0.0223148	0.410158	0.936405	3.6	2	2	0.997506	0.919963	14.125	2	0	38767000	19527000	19240000	23.2	10	10	1.0585	0.986193	12.593	13	1	244010000	123250000	120770000	23.2	10
	Tb927.7.6230	Tb927.7.6230	Tb927.7.6230	ADP-ribosylation factor, putative (ARF3)	20.714	23.2	0	12.597	1	0.944052	-0.0250039	0.446259	0.998911													0	0	0				0	0	0	0	0	11.1	2	2	1.03856	0.941974	1.9129	2	0	17236000	8898900	8337200	11.1	2
	Tb927.3.1840	Tb927.3.1840	Tb927.3.1840	3-oxo-5-alpha-steroid 4-dehydrogenase, putative	33.355	23.2	0	20.719	1	1.09716	0.0402702	0.243592	0.986466													5.7	2	2	1.32249	1.1582	14.304	2	0	6174600	3644100	2530500	9.1	4	4	1.17719	1.07318	18.324	3	0	34503000	19079000	15424000	23.2	7
	Tb927.10.8720	Tb927.10.8720	Tb927.10.8720	CCR4-NOT transcription complex subunit 10, putative	61.501	23.1	0	57.768	1	1.01552	0.00668743	0.840302	0.998911	Tb927.10.8720	Tb927.10.8720	CCR4-NOT transcription complex subunit 10, putative	61.501	21.8	0	63.176	1	0.957253	-0.0189732	0.642947	0.961191	4	2	2	1.22573	1.07996	23.324	2	1	8000300	4340500	3659800	15	8	8	1.01608	0.930319	14.454	11	3	149650000	80618000	69033000	18.9	9
	Tb927.9.9550	Tb927.9.9550	Tb927.9.9550	hypothetical protein, conserved	24.509	23.1	0	14.232	1	1.20522	0.081065	0.0183523	0.184103	Tb927.9.9550	Tb927.9.9550	hypothetical protein, conserved	24.509	23.1	0	12.352	1	1.07206	0.0302182	0.396385	0.936405	10.8	2	2	1.34306	1.20511	19.804	3	0	17575000	8562400	9012800	23.1	4	4	1.08941	0.992654	83.554	4	1	48804000	21416000	27388000	23.1	4
	Tb927.5.295b	Tb927.5.295b;Tb11.v5.0214	Tb927.5.295b;Tb11.v5.0214	retrotransposon hotspot (RHS) protein 1	95.127	23	0	40.263	2	0.91542	-0.0383795	0.249719	0.986466	Tb927.5.295b;Tb11.v5.0214	Tb927.5.295b;Tb11.v5.0214	retrotransposon hotspot (RHS) protein 1	95.127	24	0	65.476	2	0.968378	-0.0139551	0.62687	0.949182	6.8	5	3	0.942418	0.847601	54.333	4	2	20897000	7079100	13817000	18.2	13	7	1.05538	0.97704	75.947	14	2	242340000	133260000	109080000	15.9	12
	Tb927.11.3240	Tb927.11.3240	Tb927.11.3240	T-complex protein 1, zeta subunit, putative (TCP-1-zeta)	59.579	23	0	40.306	1	1.0025	0.00108652	0.972301	0.998911													1.3	1	1				0	0	0	0	0	20.8	11	11	1.09188	0.987654	29.009	14	3	147930000	78546000	69382000	21.7	10
	Tb927.6.3420	Tb927.6.3420	Tb927.6.3420	hypothetical protein, conserved	39.505	22.9	0	35.843	1	1.03338	0.0142617	0.660154	0.998911	Tb927.6.3420	Tb927.6.3420	hypothetical protein, conserved	39.505	7.2	0	15.234	1	0.997739	-0.000983098	0.967677	0.986776	6.9	1	1				1	1	3221600	1074500	2147100	22.3	8	8	1.16678	1.03775	21.931	7	2	96111000	54673000	41437000	18.6	6
	Tb927.9.6070	Tb927.9.6070;Tb927.10.11540	Tb927.9.6070;Tb927.10.11540	40S ribosomal protein S3, putative (RPS3)	24.216	22.9	0	9.2405	2	0.909834	-0.041038	0.251039	0.986466													0	0	0				0	0	0	0	0	15	3	3	0.691994	0.634276	81.11	2	0	22152000	9585300	12567000	19.6	4
	Tb927.10.8080	Tb927.10.8080	Tb927.10.8080	hypothetical protein, conserved	82.38	22.6	0	64.074	1	1.03167	0.013542	0.670956	0.998911	Tb927.10.8080	Tb927.10.8080	hypothetical protein, conserved	82.38	24.5	0	131.36	1	1.00789	0.00341381	0.917612	0.984587	6.5	5	5	1.13386	1.0194	12.096	5	1	15213000	7655500	7557300	17	11	11	1.08802	0.970403	24.822	10	2	69518000	40236000	29283000	11.8	7
	Tb927.11.1100	Tb927.11.1100;Tb927.11.1110;Tb11.v5.1038;Tb927.11.1090	Tb927.11.1100;Tb927.11.1110;Tb11.v5.1038;Tb927.11.1090	calpain, putative,cysteine peptidase, Clan CA, family C2, putative	125.63	22.6	0	5.7061	4	1.10714	0.0442025	0.284695	0.998911	Tb927.11.1100;Tb927.11.1110;Tb11.v5.1038;Tb927.11.1090	Tb927.11.1100;Tb927.11.1110;Tb11.v5.1038;Tb927.11.1090	calpain, putative,cysteine peptidase, Clan CA, family C2, putative	125.63	22.6	0	8.7319	4	0.954625	-0.0201672	0.613116	0.949182	13.1	2	2	1.44032	1.30671	20.675	2	0	11313000	5814300	5499000	22.6	3	3	1.37234	1.22317	8.6729	3	0	16978000	9219600	7758300	13.1	2
	Tb927.6.5000	Tb927.6.5000	Tb927.6.5000	hypothetical protein, conserved	44.275	22.6	0	31.993	1	0.997445	-0.00111116	0.975207	0.998911	Tb927.6.5000	Tb927.6.5000	hypothetical protein, conserved	44.275	22.6	0	23.059	1	0.960697	-0.0174137	0.568293	0.946877	5.3	2	2				1	0	4250300	2106300	2144000	18	5	5	1.00817	0.932836	23.785	5	3	46701000	23189000	23511000	16.2	5
	Tb927.3.4790	Tb927.3.4790;Tb927.3.4750	Tb927.3.4790;Tb927.3.4750	aminopeptidase, putative,metallo-peptidase, Clan MA(E) Family M1	97.251	22.6	0	72.315	2	0.987152	-0.00561585	0.871765	0.998911	Tb927.3.4790;Tb927.3.4750	Tb927.3.4790;Tb927.3.4750	aminopeptidase, putative,metallo-peptidase, Clan MA(E) Family M1	97.251	22.7	0	73.862	2	0.994868	-0.00223466	0.939071	0.985131	8.5	8	8	1.2305	1.10113	7.2231	7	1	37508000	19315000	18194000	22.6	18	18	1.05945	0.977231	7.2751	17	2	250700000	129080000	121620000	20.4	18
	Tb927.7.5820	Tb927.7.5820	Tb927.7.5820	Monooxygenase, putative	55.086	22.5	0	85.516	1	0.973217	-0.0117902	0.736364	0.998911	Tb927.7.5820	Tb927.7.5820	Monooxygenase, putative	55.086	25.6	0	122.42	1	0.970457	-0.0130236	0.64136	0.961191	17.1	7	7	1.14965	1.06546	2.97	8	2	289560000	147710000	141850000	22.5	12	12	1.13569	1.0506	14.633	14	2	527250000	260760000	266490000	22.5	12
	Tb927.4.2700	Tb927.4.2700	Tb927.4.2700	hydroxymethylglutaryl-CoA synthase, putative	47.272	22.5	0	19.849	1	0.909772	-0.0410675	0.235109	0.986466													6.7	2	2				1	1	1539600	962680	576870	15.3	5	5	1.08003	0.978665	40.038	5	3	31196000	17701000	13495000	22.5	7
	Tb927.11.15640	Tb927.11.15640	Tb927.11.15640	mitochondrial RNA binding complex 1 subunit,NUDIX hydrolase, conserved	44.396	22.5	0	12.056	1	0.934905	-0.0292327	0.373143	0.998911													0	0	0				0	0	0	0	0	12.7	4	4	1.05209	0.968335	59.569	3	1	29899000	15504000	14394000	17	4
	Tb927.9.11900	Tb927.9.11900	Tb927.9.11900	acyl transferase-like protein	60.778	22.4	0	72.57	1	0.934508	-0.029417	0.4002	0.998911	Tb927.9.11900	Tb927.9.11900	acyl transferase-like protein	60.778	20.5	0	52.017	1	0.981326	-0.00818658	0.753378	0.97109	8.4	3	3	1.07676	0.959233	29.073	3	1	5359000	2710100	2649000	14	6	6	1.0937	0.993443	11.977	7	0	70816000	37233000	33583000	15.1	6
	Tb11.02.5390b	Tb11.02.5390b;Tb11.02.5390	Tb11.02.5390b;Tb11.02.5390	mRNA processing protein, putative	120.71	22.4	0	71.917	2	1.02696	0.0115554	0.7289	0.998911	Tb11.02.5390b;Tb11.02.5390	Tb11.02.5390b;Tb11.02.5390	mRNA processing protein, putative	120.71	32.7	0	162.99	2	0.949839	-0.0223499	0.478148	0.936405	4.9	5	5	1.21165	1.08704	6.1671	5	1	25456000	14324000	11132000	21.7	19	19	1.09872	1.01642	13.807	19	4	276450000	140600000	135850000	19.7	18
	Tb927.10.11390	Tb927.10.11390	Tb927.10.11390	60S ribosomal protein L6, putative	21.185	22.4	0	11.354	1	0.995629	-0.00190238	0.954408	0.998911	Tb927.10.11390	Tb927.10.11390	60S ribosomal protein L6, putative	21.185	21.9	0	12.536	1	1.02165	0.00930056	0.733625	0.964193	4.7	1	1				1	0	621320	323910	297410	17.7	4	4	1.2047	1.09607	29.934	4	0	38111000	21289000	16822000	17.7	3
	Tb927.7.2410	Tb927.7.2410	Tb927.7.2410	hypothetical protein, conserved	66.378	22.3	0	56.753	1	1.78146	0.250776	4.17156e-05	0.000941421													2.7	1	1				1	1	2380600	1838200	542410	9	5	5	2.575	2.33519	38.664	4	2	27505000	17785000	9720000	16	6
	Tb927.7.6270	Tb927.7.6270	Tb927.7.6270	peptidase t, putative,aminotripeptidase, putative	44.647	22.2	0	25.981	1	1.03147	0.0134586	0.692312	0.998911	Tb927.7.6270	Tb927.7.6270	peptidase t, putative,aminotripeptidase, putative	44.647	22.2	0	24.725	1	0.977348	-0.00995066	0.733515	0.964193	6.4	2	2	1.20891	1.09267	3.4006	2	0	13343000	7046000	6296600	14.3	5	5	1.15757	1.05232	6.7563	5	0	62815000	32176000	30638000	14.3	5
	Tb927.11.13710	Tb927.11.13710	Tb927.11.13710	hypothetical protein, conserved	20.895	22.2	0	27.72	1	1.25059	0.097116	0.00892826	0.0994012	Tb927.11.13710	Tb927.11.13710	hypothetical protein, conserved	20.895	22.2	0	16.627	1	1.55941	0.192959	0.00354701	0.0488699	0	0	0				0	0	0	0	0	22.2	3	3	1.32142	1.21081	24	3	3	25963000	14213000	11750000	22.2	3
	Tb927.6.600	Tb927.6.600	Tb927.6.600	CCR4 associated factor, putative (CAF1)	38.863	22.2	0	19.174	1	0.997328	-0.00116206	0.971142	0.998911													7.7	2	2	1.03702	0.931532	2.6126	2	0	9751600	4847900	4903600	20.2	5	5	1.12515	1.05056	14.028	6	0	90392000	46240000	44152000	15.1	4
	Tb927.8.820	Tb927.8.820	Tb927.8.820	hypothetical protein, conserved	61.686	22.1	0	30.771	1	0.927843	-0.0325256	0.354041	0.998911													1.6	1	1				1	0	3857500	1934200	1923300	20.4	8	8	1.12719	1.02325	12.162	7	3	40692000	20968000	19724000	13.6	6
	Tb927.10.9820	Tb927.10.9820;Tb11.v5.0565	Tb927.10.9820;Tb11.v5.0565	mitochondrial intermediate peptidase, putative,metallo-peptidase, Clan MA(E) Family M3	76.732	22.1	0	118.23	2	1.04324	0.0183828	0.563075	0.998911	Tb927.10.9820;Tb11.v5.0565	Tb927.10.9820;Tb11.v5.0565	mitochondrial intermediate peptidase, putative,metallo-peptidase, Clan MA(E) Family M3	76.732	23	0	149.32	2	1.0703	0.0295074	0.333365	0.936405	13	8	8	1.12439	1.01053	21.132	9	1	60001000	31879000	28122000	22.1	14	14	1.10935	1.01623	11.556	14	5	286810000	154950000	131870000	19.1	12
	Tb927.11.6980	Tb927.11.6980	Tb927.11.6980	hypothetical protein, conserved	68.158	22.1	0	46.599	1	0.878589	-0.0562141	0.0844964	0.568988	Tb927.11.6980	Tb927.11.6980	hypothetical protein, conserved	68.158	24.2	0	42.132	1	1.05975	0.0252026	0.611396	0.949182	5.1	3	3	0.858885	0.779241	14.491	3	0	10680000	4944100	5736300	17.5	9	9	0.954472	0.860363	22.919	7	0	134750000	67628000	67121000	16.6	9
	Tb927.5.4120	Tb927.5.4120	Tb927.5.4120	hypothetical protein, conserved	22.32	22	0	7.1061	1	0.903486	-0.0440785	0.20025	0.926922													0	0	0				0	0	0	0	0	13.1	3	3	0.936768	0.850557	4.6499	2	1	18479000	8205000	10274000	8.4	2
	Tb927.10.14080	Tb927.10.14080;Tb927.10.13570	Tb927.10.14080;Tb927.10.13570	RNA-binding protein, putative,RBP27	37.093	22	0	38.141	2	1.03396	0.0145026	0.644778	0.998911													0	0	0				0	0	0	0	0	16.7	3	3	1.12647	1.02921	34.193	4	1	27993000	13351000	14642000	13.8	3
	Tb927.1.4690	Tb927.1.4690	Tb927.1.4690	arginine N-methyltransferase (PRMT1)	39.206	22	0	44.274	1	0.998652	-0.000585812	0.98658	0.998911	Tb927.1.4690	Tb927.1.4690	arginine N-methyltransferase (PRMT1)	39.206	23.5	0	22.171	1	0.985429	-0.00637448	0.806169	0.976256	9.6	3	3	1.09583	0.982994	4.7867	3	0	13681000	6724700	6956200	19.1	5	5	1.19007	1.0929	22.107	6	1	72925000	39447000	33478000	19.4	6
	Tb927.9.8050	Tb927.9.8050	Tb927.9.8050	hypothetical protein, conserved	58.484	22	0	48.531	1	0.991251	-0.00381642	0.908986	0.998911	Tb927.9.8050	Tb927.9.8050	hypothetical protein, conserved	58.484	15.2	0	12.059	1	0.949118	-0.0226798	0.412776	0.936405	4.1	2	2	0.978665	0.874049	45.77	3	0	6959700	3414900	3544800	14.4	5	5	1.21945	1.10984	9.753	5	1	43342000	23447000	19895000	13.5	5
	Tb927.9.6170	Tb927.9.6170;Tb927.9.6230;Tb927.9.6290	Tb927.9.6170;Tb927.9.6230;Tb927.9.6290	arginine kinase (AK)	44.716	22	0	21.233	3	0.951538	-0.0215739	0.502652	0.998911													0	0	0				0	0	0	0	0	22	8	8	1.03058	0.945269	16.288	6	2	79702000	41231000	38471000	16.6	5
	Tb927.11.11590	Tb927.11.11590	Tb927.11.11590	eukaryotic translation initiation factor, putative	46.677	22	0	44.073	1	1.06495	0.0273285	0.419075	0.998911	Tb927.11.11590	Tb927.11.11590	eukaryotic translation initiation factor, putative	46.677	16.5	0	15.04	1	0.9999	-4.33255e-05	0.9988	0.9988	8	3	3	1.24488	1.16981	25.858	3	2	6199100	3156000	3043100	16.5	5	5	1.17169	1.09017	8.3159	5	0	76348000	42060000	34287000	13.6	5
	Tb927.10.470	Tb927.10.470	Tb927.10.470	choline dehydrogenase, putative	56.921	21.9	0	36.165	1	1.38486	0.141407	0.000428504	0.00747914	Tb927.10.470	Tb927.10.470	choline dehydrogenase, putative	56.921	28.2	0	53.753	1	2.08938	0.320017	0.00207453	0.0347624	3	1	1	1.50482	1.35514	43.519	2	1	4732700	2472600	2260100	16.2	5	5	1.62319	1.48829	60.518	4	2	69082000	40254000	28828000	18.1	6
	Tb927.10.11060	Tb927.10.11060	Tb927.10.11060	hypothetical protein, conserved	8.8635	21.9	0	6.1992	1	1.16087	0.064782	0.0984805	0.62937													0	0	0				0	0	0	0	0	21.9	2	2	1.66806	1.53144	21.451	2	0	28370000	17880000	10490000	21.9	2
	Tb927.9.9000	Tb927.9.9000	Tb927.9.9000	isopentenyl-diphosphate delta-isomerase (type II), putative	38.986	21.9	0	16.801	1	1.09453	0.0392294	0.263101	0.998589													7.9	2	2	1.26986	1.15416	29.409	2	0	10391000	4461100	5930300	12.1	3	3	1.26173	1.14766	22.6	3	1	14000000	6879500	7120900	12.4	3
	Tb927.10.9440	Tb927.10.9440	Tb927.10.9440	NADH dehydrogenase (54 NDH2)	54.351	21.8	0	21.112	1	1.31602	0.119263	0.00366804	0.0464063	Tb927.10.9440	Tb927.10.9440	NADH dehydrogenase (54 NDH2)	54.351	21.2	0	18.551	1	1.8766	0.273371	0.00218623	0.0356701	1.6	1	1				1	0	17119000	9959800	7159700	18.9	6	6	1.62122	1.47427	13.907	6	2	42126000	24132000	17995000	18.7	6
	Tb927.4.600	Tb927.4.600	Tb927.4.600	hypothetical protein, conserved	34.458	21.8	0	18.874	1	0.976052	-0.0105269	0.745203	0.998911	Tb927.4.600	Tb927.4.600	hypothetical protein, conserved	34.458	24.3	0	15.961	1	0.979498	-0.00899626	0.727842	0.964193	5	1	1				1	0	2774600	1463800	1310800	17.4	5	5	1.12891	1.02861	5.8729	5	0	95365000	49956000	45409000	17.4	5
	Tb927.8.5510	Tb927.8.5510	Tb927.8.5510	apurinic/apyrimidinic endonuclease, putative	44.375	21.7	0	21.09	1	0.884275	-0.0534125	0.159737	0.849558													4.5	2	2	1.05014	0.935454	29.625	2	0	5146500	2195300	2951200	19.4	6	6	1.10104	1.00464	17.847	6	4	31572000	15709000	15863000	13.6	4
	Tb927.4.4210	Tb927.4.4210	Tb927.4.4210	ATP-dependent zinc metallopeptidase, putative,metallo-peptidase, Clan MA(E) Family M41	96.221	21.7	0	83.601	1	1.8802	0.274204	6.95498e-08	3.24217e-06	Tb927.4.4210	Tb927.4.4210	ATP-dependent zinc metallopeptidase, putative,metallo-peptidase, Clan MA(E) Family M41	96.221	31.8	0	214.01	1	2.77984	0.44402	1.24533e-06	8.57892e-05	6.4	5	5	1.92508	1.74514	74.086	5	2	60668000	49256000	11412000	20.1	14	14	2.1624	1.9663	42.713	14	7	232660000	166720000	65938000	12.2	9
	Tb927.8.5640	Tb927.8.5640	Tb927.8.5640	hypothetical protein, conserved	37.089	21.6	0	18.929	1	1.03857	0.016436	0.613525	0.998911	Tb927.8.5640	Tb927.8.5640	hypothetical protein, conserved	37.089	18	0	18.758	1	1.039	0.0166136	0.599313	0.949182	6.6	2	2	1.19897	1.09402	36.661	3	0	26176000	13880000	12295000	21.6	7	7	1.06005	0.982801	9.6029	7	1	94771000	49978000	44794000	21.6	6
	Tb927.5.4520	Tb927.5.4520;Tb05.5K5.160	Tb927.5.4520;Tb05.5K5.160	hypothetical protein, conserved	108.2	21.6	0	41.771	2	1.06949	0.0291748	0.374366	0.998911													1.8	2	2	1.11967	0.994135	17.405	2	1	4684000	2185100	2498900	17.1	16	16	1.22054	1.13179	19.644	16	5	151320000	74863000	76460000	12.1	11
	Tb927.11.16860	Tb927.11.16860	Tb927.11.16860	mitochondrial RNA binding protein (MRB8620)	53.077	21.4	0	30.749	1	1.02609	0.0111841	0.724694	0.998911	Tb927.11.16860	Tb927.11.16860	mitochondrial RNA binding protein (MRB8620)	53.077	20.1	0	66.201	1	1.01108	0.00478541	0.865496	0.979689	0	0	0				0	0	0	0	0	16.8	6	6	1.16047	1.05815	5.9848	7	2	37383000	19757000	17626000	18	6
	Tb927.11.15820	Tb927.11.15820	Tb927.11.15820	superoxide dismutase, putative	36.047	21.4	0	61.346	1	0.915995	-0.0381071	0.240796	0.986466	Tb927.11.15820	Tb927.11.15820	superoxide dismutase, putative	36.047	19.1	0	76.99	1	0.975367	-0.010832	0.668194	0.963087	4.9	1	1				1	0	2495400	1058400	1437000	21.4	5	5	0.976467	0.907853	7.8902	4	1	61995000	22670000	39324000	19.1	4
	Tb927.4.1930	Tb927.4.1930	Tb927.4.1930	RNA-binding protein, putative (EIF3D)	31.293	21.3	0	45.565	1	1.0403	0.0171569	0.589737	0.998911													5.5	1	1				0	0	0	0	0	14.3	3	3	1.17133	1.07611	4.8909	3	0	33000000	18127000	14873000	11.4	2
	Tb927.11.9390	Tb927.11.9390	Tb927.11.9390	lipoate-protein ligase, putative,lipoyltransferase, putative	29.64	21.1	0	14.531	1	0.945412	-0.0243791	0.447283	0.998911													2.6	1	1				0	0	0	0	0	18.5	3	3	1.03059	0.93932	3.2694	3	0	24425000	11025000	13400000	18.5	3
	Tb927.10.14140	Tb927.10.14140;Tb11.v5.0605	Tb927.10.14140;Tb11.v5.0605	pyruvate kinase 1 (PYK1)	54.423	21	0	58.296	2	0.947493	-0.0234239	0.473486	0.998911													3.4	1	1				1	0	4422000	2266200	2155800	14.6	5	5	1.06518	0.969086	14.561	6	2	49789000	26227000	23562000	15.4	6
	Tb927.11.10990	Tb927.11.10990	Tb927.11.10990	translation initiation factor 2 subunit, putative	42.136	21	0	11.937	1	1.00613	0.00265208	0.931643	0.998911													2.8	1	1				1	0	4058500	2319800	1738600	18.7	5	5	0.978186	0.895576	10.507	3	0	20412000	10536000	9875700	7.5	3
	Tb927.10.15850	Tb927.10.15850;Tb11.v5.0427	Tb927.10.15850;Tb11.v5.0427	peroxin 12 (PEX12)	43.172	21	0	22.311	2	1.01758	0.00756893	0.827002	0.998911	Tb927.10.15850;Tb11.v5.0427	Tb927.10.15850;Tb11.v5.0427	peroxin 12 (PEX12)	43.172	18.7	0	13.753	2	0.929213	-0.0318849	0.353491	0.936405	5.6	2	2	0.931793	0.874432	69.019	2	1	2831200	1171400	1659800	18.2	5	5	1.30724	1.18395	29.384	4	0	41440000	20562000	20878000	18.2	5
	Tb927.11.10960	Tb927.11.10960	Tb927.11.10960	hypothetical protein, conserved	71.772	20.9	0	50.034	1	0.982888	-0.00749575	0.820176	0.998911	Tb927.11.10960	Tb927.11.10960	hypothetical protein, conserved	71.772	20	0	44.865	1	1.00515	0.00223288	0.939298	0.985131	3.5	2	2	0.990393	0.893096	6.9884	3	0	23014000	11888000	11126000	16.5	9	9	1.1794	1.07759	19.054	11	3	230810000	115760000	115050000	17.5	10
	Tb927.7.2710	Tb927.7.2710	Tb927.7.2710	NADH-cytochrome b5 reductase, putative	31.885	20.9	0	14.869	1	1.368	0.136085	0.000514647	0.00877													6.3	1	1	1.49842	1.34153	12.807	2	0	7743700	4859500	2884200	18.1	3	3	1.55448	1.44331	69.82	3	0	36779000	19991000	16788000	15.3	3
	Tb927.11.1850	Tb927.11.1850;Tb11.1420;Tb11.1370	Tb927.11.1850;Tb11.1420;Tb11.1370	hypothetical protein, conserved	57.107	20.8	0	17.128	3	1.05975	0.0252016	0.419851	0.998911													10.7	5	5	1.03008	0.940468	14.731	6	3	24526000	9191700	15334000	8.1	3	3	1.1035	1.00214	23.399	5	3	37720000	19073000	18647000	15.4	6
	Tb927.4.520	Tb927.4.520	Tb927.4.520	hypothetical protein, conserved	23.602	20.7	0	16.273	1	0.885092	-0.0530115	0.303702	0.998911													0	0	0				0	0	0	0	0	20.7	3	3	1.44858	1.33266	22.889	3	0	29102000	14947000	14155000	20.7	3
	Tb927.10.3260	Tb927.10.3260;Tb11.v5.0825	Tb927.10.3260;Tb11.v5.0825	Long-chain-fatty-acid--CoA ligase 5 (EC 6.2.1.3) (Long-chain acyl-CoA synthetase 5) (LACS 5), putative	78.983	20.6	0	40.285	2	0.960252	-0.0176146	0.576545	0.998911	Tb927.10.3260;Tb11.v5.0825	Tb927.10.3260	Long-chain-fatty-acid--CoA ligase 5 (EC 6.2.1.3) (Long-chain acyl-CoA synthetase 5) (LACS 5), putative	78.983	23.2	0	42.983	2	0.936575	-0.0284573	0.300407	0.936405	5.3	3	3	1.0465	0.949397	12.414	3	2	22173000	11030000	11143000	17.2	10	10	0.967399	0.876962	11.329	11	6	158760000	85679000	73077000	15.5	9
	Tb927.11.13890	Tb927.11.13890	Tb927.11.13890	hypothetical protein, conserved	30.693	20.5	0	15.532	1	1.01894	0.008147	0.816902	0.998911	Tb927.11.13890	Tb927.11.13890	hypothetical protein, conserved	30.693	13.4	0	8.9289	1	0.838878	-0.0763014	0.181937	0.924597	9	2	2	1.14815	1.03165	2.5677	2	0	10411000	5567900	4842900	20.5	6	6	1.24973	1.13994	7.6741	6	1	73950000	39304000	34645000	20.5	6
	Tb927.7.2360	Tb927.7.2360	Tb927.7.2360	N-acetyltransferase, putative	34.599	20.5	0	21.708	1	1.00659	0.00285055	0.929589	0.998911													3.2	1	1				1	0	2169100	1077300	1091900	19.2	5	5	1.16754	1.08153	19.108	3	1	24480000	13558000	10922000	19.8	5
	Tb927.8.6080	Tb927.8.6080	Tb927.8.6080	hypothetical protein, conserved	38.08	20.4	0	11.392	1	1.04966	0.0210486	0.507803	0.998911													3	1	1				1	1	2426900	1271800	1155100	14.1	3	3	1.05446	0.965251	10.415	3	1	20154000	10039000	10115000	13.2	3
	Tb927.7.3820	Tb927.7.3820	Tb927.7.3820	hypothetical protein, conserved	71.793	20.3	0	43.736	1	1.01734	0.00746723	0.826665	0.998911	Tb927.7.3820	Tb927.7.3820	hypothetical protein, conserved	71.793	17.2	0	29.255	1	1.04189	0.0178232	0.538014	0.936405	9.8	5	5	1.26812	1.13259	25.106	5	1	21592000	11566000	10026000	20.3	11	11	1.03463	0.945448	24.09	11	5	158360000	79226000	79134000	15.4	8
	Tb927.1.4490	Tb927.1.4490	Tb927.1.4490	acetyltransferase, putative	19.682	20.3	0	13.705	1	0.920243	-0.0360974	0.260599	0.993608	Tb927.1.4490	Tb927.1.4490	acetyltransferase, putative	19.682	12.8	0	5.1722	1	0.85981	-0.0655977	0.0565125	0.489286	7.6	1	1				1	0	2264800	987990	1276800	20.3	4	4	0.956938	0.880127	9.0266	4	0	45780000	21517000	24263000	20.3	4
	Tb927.2.4445	Tb927.2.4445	Tb927.2.4445	hypothetical protein, conserved	15.441	20.3	0	41.837	1	1.56439	0.194345	0.00151889	0.0218668	Tb927.2.4445	Tb927.2.4445	hypothetical protein, conserved	15.441	20.3	0	32.516	1	1.35347	0.131447	0.0285141	0.27198	20.3	2	2	3.08976	2.79135	26.939	2	1	5880600	4303100	1577500	11.3	1	1				1	0	10225000	6384200	3840600	20.3	2
	Tb927.10.1260	Tb927.10.1260	Tb927.10.1260	aspartyl-tRNA synthetase, putative	60.842	20.3	0	21.93	1	0.895318	-0.0480229	0.184403	0.900449													1.8	1	1				1	1	5195600	2761200	2434400	19	10	10	1.08921	1.01157	24.668	10	3	110670000	58132000	52536000	16.3	9
	Tb927.11.15040	Tb927.11.15040	Tb927.11.15040	chaperonin HSP60, mitochondrial precursor, putative,heat shock protein 60 (Cpn60)	64.159	20.2	0	27.026	1	1.00187	0.000810796	0.98152	0.998911													9.4	5	4	1.24194	1.11971	12.913	2	0	10855000	5918800	4936400	18.5	8	8	1.10435	0.993049	11.009	9	3	89993000	48802000	41191000	15.8	7
	Tb927.5.1030	Tb927.5.1030	Tb927.5.1030	hypothetical protein, conserved	19.07	20.2	0	13.128	1	1.0107	0.00462197	0.889778	0.998911	Tb927.5.1030	Tb927.5.1030	hypothetical protein, conserved	19.07	19.1	0	10.014	1	0.917089	-0.0375886	0.221226	0.936405	20.2	4	4	1.08197	0.97144	1.3818	4	0	19762000	10529000	9233100	15	2	2	1.19623	1.08705	3.7127	2	0	15771000	8787200	6984200	19.1	3
	Tb927.10.10970	Tb927.10.10970;Tb927.10.10960;Tb927.10.10950;Tb927.10.10940;Tb927.10.10920;Tb927.10.10910;Tb927.10.10900;Tb927.10.10890;Tb11.v5.0543;Tb927.10.10980;Tb927.10.10930	Tb927.10.10970;Tb927.10.10960;Tb927.10.10950;Tb927.10.10940;Tb927.10.10920;Tb927.10.10910;Tb927.10.10900;Tb927.10.10890;Tb11.v5.0543;Tb927.10.10980;Tb927.10.10930	heat shock protein, putative	80.793	20.2	0	66.038	11	1.15946	0.064255	0.117954	0.718918													3.7	2	2	1.68902	1.5157	44.143	2	0	10220000	6455300	3764300	20.2	13	13	1.22231	1.11333	23.803	15	2	258770000	145510000	113260000	18.3	12
	Tb927.7.5480	Tb927.7.5480	Tb927.7.5480	dihydrofolate reductase-thymidylate synthase (DHFR-TS)	58.85	20.1	0	63.025	1	0.927623	-0.0326284	0.330483	0.998911	Tb927.7.5480	Tb927.7.5480	dihydrofolate reductase-thymidylate synthase (DHFR-TS)	58.85	9.9	0	28.799	1	0.970221	-0.0131294	0.627953	0.949182	4.4	2	2				1	0	4643300	2590500	2052800	13.5	5	5	1.08033	0.983091	8.6717	7	2	65160000	33009000	32151000	17.1	7
	Tb927.11.11050	Tb927.11.11050	Tb927.11.11050	hypothetical protein, conserved	37.475	20.1	0	19.309	1	1.0136	0.00586796	0.85901	0.998911	Tb927.11.11050	Tb927.11.11050	hypothetical protein, conserved	37.475	22.8	0	22.807	1	0.972898	-0.0119325	0.673224	0.963087	5.4	2	2	1.16564	1.05511	5.4944	2	0	15435000	7828500	7606600	20.1	6	6	1.10461	1.0243	18.984	5	2	97231000	43313000	53918000	14.7	5
	Tb927.10.12500	Tb927.10.12500	Tb927.10.12500	P-type H -ATPase, putative	100.23	20.1	0	41.179	1	1.05782	0.0244109	0.461941	0.998911	Tb927.10.12500	Tb927.10.12500	P-type H -ATPase, putative	100.23	20.4	0	65.67	1	0.916233	-0.037994	0.168445	0.908139	5.2	4	2	1.26339	1.11429	38.676	4	1	19677000	11092000	8585300	17.3	15	3	1.07035	0.998502	17.559	15	6	294260000	151610000	142640000	15.6	13
	Tb927.3.910	Tb927.3.910	Tb927.3.910	gamma-tubulin,tubulin gamma chain	50.119	20.1	0	14.551	1	0.98868	-0.00494432	0.876452	0.998911	Tb927.3.910	Tb927.3.910	gamma-tubulin,tubulin gamma chain	50.119	18.1	0	9.7243	1	1.02656	0.0113827	0.796316	0.976256	1.6	1	1				1	0	15089000	7539200	7550000	18.6	8	8	1.10883	1.00653	18.859	9	3	77960000	40933000	37027000	14.5	7
	Tb927.3.750	Tb927.3.750	Tb927.3.750	hypothetical protein, conserved	37.79	20.1	0	26.613	1	2.01785	0.304888	1.34025e-05	0.000373035	Tb927.3.750	Tb927.3.750	hypothetical protein, conserved	37.79	17.4	0	24.321	1	2.40479	0.381076	0.00224458	0.0356831	5.4	1	1				1	1	2117300	1472300	644980	12	3	3	2.95919	2.6832	42.472	4	3	32277000	23865000	8412200	13.5	3
	Tb927.1.840	Tb927.1.840	Tb927.1.840	hypothetical protein, conserved	27.104	20.1	0	26.859	1	1.01537	0.00662548	0.839482	0.998911	Tb927.1.840	Tb927.1.840	hypothetical protein, conserved	27.104	31	0	30.803	1	1.58919	0.201175	0.00011237	0.00348347	7.1	2	2	0.927988	0.838574	25.649	3	1	17113000	8443500	8669700	14.2	5	5	1.09265	1.00206	21.992	4	0	74667000	36110000	38557000	16.3	4
	Tb927.11.14130	Tb927.11.14130;Tb927.10.3840	Tb927.11.14130;Tb927.10.3840	ribosomal protein L18, putative	20.904	20.1	0	7.1354	2	0.804234	-0.0946178	0.0301486	0.272928													0	0	0				0	0	0	0	0	14.5	2	2	0.515066	0.468669	142.77	2	2	20157000	7184000	12973000	20.1	3
	Tb927.11.16970	Tb927.11.16970	Tb927.11.16970	protein phosphatase 4, putative	34.432	20.1	0	12.351	1	1.15667	0.06321	0.0676407	0.478644	Tb927.11.16970	Tb927.11.16970	protein phosphatase 4, putative	34.432	11.6	0	7.0932	1	1.29544	0.112417	0.0230052	0.222863	3.3	1	1	1.27608	1.13657	4.6777	2	2	4867700	2678600	2189200	11.6	3	3	1.28282	1.16621	38.819	2	1	22132000	11413000	10719000	15.8	4
	Tb927.7.2660	Tb927.7.2660	Tb927.7.2660	zinc finger protein family member, putative (ZC3H20)	43.757	20	0	20.942	1	0.953875	-0.0205086	0.522581	0.998911	Tb927.7.2660	Tb927.7.2660	zinc finger protein family member, putative (ZC3H20)	43.757	17.5	0	13.419	1	1.14709	0.0595978	0.114398	0.762652	11.1	3	1				1	0	2858000	1146700	1711400	17.5	5	3	1.05613	0.966184	7.1715	4	1	27967000	12971000	14996000	20	6
	Tb927.6.2160	Tb927.6.2160	Tb927.6.2160	hypothetical protein, conserved	33.183	20	0	23.041	1	0.977114	-0.010055	0.746487	0.998911													4.1	1	1				1	1	669610	300350	369260	15.9	4	4	0.972857	0.874049	12.215	7	2	64240000	32019000	32220000	19.7	4
	Tb927.10.11310	Tb927.10.11310	Tb927.10.11310	intraflagellar transport protein IFT55/IFT57, putative (IFT57/55)	46.366	19.9	0	19.706	1	0.973635	-0.0116036	0.715857	0.998911	Tb927.10.11310	Tb927.10.11310	intraflagellar transport protein IFT55/IFT57, putative (IFT57/55)	46.366	17.2	0	12.089	1	0.973013	-0.0118812	0.68644	0.964193	4.8	2	2	1.04195	0.934842	7.9917	2	0	4349900	2145400	2204500	17.9	5	5	1.04558	0.943129	11.503	5	1	26577000	13812000	12765000	13.8	5
	Tb927.8.1470	Tb927.8.1470	Tb927.8.1470	hypothetical protein, conserved	62.304	19.9	0	37.219	1	0.937348	-0.0280992	0.415128	0.998911	Tb927.8.1470	Tb927.8.1470	hypothetical protein, conserved	62.304	16.3	0	62.901	1	0.968504	-0.0138988	0.622834	0.949182	5	2	2				1	0	1984500	1129000	855510	18.9	9	9	1.14965	1.04419	11.642	10	1	170270000	85865000	84400000	19.9	10
	Tb927.11.900	Tb927.11.900	Tb927.11.900	isocitrate dehydrogenase, putative (IDH)	46.77	19.9	0	30.252	1	0.914932	-0.0386114	0.240679	0.986466	Tb927.11.900	Tb927.11.900	isocitrate dehydrogenase, putative (IDH)	46.77	29.5	0	68.634	1	0.897317	-0.0470539	0.157051	0.882902	6.3	2	1				1	0	6705800	2999400	3706500	15.3	5	4	0.9999	0.919794	10.807	7	0	107910000	53789000	54123000	16.2	5
	Tb927.10.6640	Tb927.10.6640	Tb927.10.6640	COP-coated vesicle membrane protein erv25 precursor, putative,ER--golgi transport protein erv25 precursor, putative	28.188	19.8	0	22.971	1	1.25703	0.0993446	0.00608409	0.0705585													4.7	1	1	1.14481	1.0274	11.989	2	2	9065800	4876300	4189400	19.8	4	4	1.48706	1.3459	9.1091	2	1	5754100	3385500	2368600	12.3	2
	Tb927.8.1060	Tb927.8.1060	Tb927.8.1060	malonyl-CoA decarboxylase, mitochondrial precursor, putative	82.379	19.8	0	57.639	1	0.987669	-0.00538856	0.875448	0.998911	Tb927.8.1060	Tb927.8.1060	malonyl-CoA decarboxylase, mitochondrial precursor, putative	82.379	18.1	0	76.613	1	0.953545	-0.0206587	0.433198	0.936405	6.2	4	4	1.12609	1.00177	7.3511	3	1	12682000	6350000	6331600	15.1	10	10	1.16293	1.06914	11.03	11	2	246340000	158900000	87439000	14.3	9
	Tb927.7.6090	Tb927.7.6090	Tb927.7.6090	hypothetical protein, conserved	88.162	19.8	0	29.535	1	1.02142	0.0092063	0.785628	0.998911	Tb927.7.6090	Tb927.7.6090	hypothetical protein, conserved	88.162	12.2	0	21.562	1	0.997145	-0.00124165	0.96589	0.986776	1.2	1	1				1	0	1296800	562870	733900	14.8	10	10	1.27748	1.16108	14.604	10	5	48688000	26501000	22187000	15.9	10
	Tb927.3.4950	Tb927.3.4950	Tb927.3.4950	hypothetical protein, conserved	52.553	19.8	0	23.043	1	1.12418	0.0508376	0.154143	0.841238	Tb927.3.4950	Tb927.3.4950	hypothetical protein, conserved	52.553	17.9	0	18.134	1	1.33704	0.126145	0.0202072	0.202072	5.3	2	2				1	1	4182900	1421500	2761400	17.9	6	6	1.4318	1.3011	11.077	5	1	40536000	23502000	17034000	17.9	6
	Tb927.9.15380	Tb927.9.15380;Tb11.v5.0686	Tb927.9.15380;Tb11.v5.0686	NADH-ubiquinone oxidoreductase complex I subunit, putative	42.585	19.8	0	17.982	2	1.03142	0.0134344	0.769123	0.998911													7	2	2				1	1	2512400	1270700	1241700	10.5	3	3	1.47643	1.3568	13.716	3	1	17005000	9653200	7352300	4.8	2
	Tb927.6.4200	Tb927.6.4200	Tb927.6.4200	hypothetical protein, conserved	50.398	19.8	0	12.506	1	0.859989	-0.0655071	0.0552671	0.417422	Tb927.6.4200	Tb927.6.4200	hypothetical protein, conserved	50.398	16.9	0	18.784	1	0.989298	-0.00467271	0.854863	0.979689	5.9	2	2	0.974374	0.87727	19.491	2	1	12248000	5587000	6660700	19.8	6	6	0.919456	0.845309	24.634	7	4	79040000	38827000	40214000	7.9	3
	Tb927.11.14700	Tb927.11.14700	Tb927.11.14700	hypothetical protein, conserved	61.94	19.6	0	24.599	1	1.56285	0.193917	5.56596e-05	0.00119169	Tb927.11.14700	Tb927.11.14700	hypothetical protein, conserved	61.94	19.4	0	20.63	1	1.79133	0.253176	0.00273873	0.0404288	6.2	3	3	1.79289	1.5978	39.086	3	1	15214000	8616600	6597100	10.4	5	5	2.04692	1.89222	14.252	4	1	50992000	31472000	19519000	13.3	6
	Tb927.5.2100	Tb927.5.2100	Tb927.5.2100	hypothetical protein, conserved	49.665	19.6	0	14.636	1	0.964804	-0.0155609	0.705191	0.998911	Tb927.5.2100	Tb927.5.2100	hypothetical protein, conserved	49.665	18.7	0	17.222	1	1.0139	0.00599474	0.836918	0.976256	5.8	2	2	1.46058	1.33565	25.307	2	1	6752000	3888200	2863800	11.2	4	4	1.00702	0.925926	49.235	4	1	23660000	10700000	12959000	8.2	3
	Tb927.8.2670	Tb927.8.2670	Tb927.8.2670	hypothetical protein, conserved	49.125	19.6	0	37.112	1	0.966741	-0.0146897	0.678636	0.998911	Tb927.8.2670	Tb927.8.2670	hypothetical protein, conserved	49.125	23.8	0	27.801	1	0.978111	-0.00961192	0.803861	0.976256	5.1	2	2	1.17134	1.03324	17.118	2	0	6150100	3078500	3071600	19.6	8	8	1.11672	1.03087	12.629	9	3	245810000	127110000	118700000	11.9	6
	Tb927.10.13510	Tb927.10.13510	Tb927.10.13510	zinc metallopeptidase, putative	62.779	19.5	0	66.134	1	2.61637	0.4177	1.39822e-10	1.66788e-08	Tb927.10.13510	Tb927.10.13510	zinc metallopeptidase, putative	62.779	27.9	0	108.38	1	4.8994	0.690143	7.84738e-08	9.73076e-06	10.7	4	4	2.79244	2.44618	8.6759	4	3	14620000	10324000	4296100	19.5	9	9	3.07579	2.76648	16.771	10	4	81529000	59506000	22024000	16.2	7
	Tb927.10.14980	Tb927.10.14980	Tb927.10.14980	intraflagellar transport protein IFT52, putative (IFT52)	72.377	19.4	0	44.101	1	0.987772	-0.00534337	0.870569	0.998911	Tb927.10.14980	Tb927.10.14980	intraflagellar transport protein IFT52, putative (IFT52)	72.377	18.5	0	46.582	1	0.890315	-0.0504563	0.119211	0.778566	4.9	3	3	1.0633	0.954927	0.71821	2	1	6150500	2956700	3193800	18.2	9	9	1.1325	1.0376	18.687	9	4	61942000	32089000	29852000	9.2	4
	Tb927.7.3810	Tb927.7.3810	Tb927.7.3810	hypothetical protein, conserved	41.685	19.4	0	51.673	1	0.950849	-0.0218884	0.529581	0.998911	Tb927.7.3810	Tb927.7.3810	hypothetical protein, conserved	41.685	19.4	0	42.197	1	0.953271	-0.0207835	0.436512	0.936405	10	3	3	1.16318	1.05306	20.879	3	1	19848000	9617000	10231000	19.4	6	6	1.03484	0.931272	6.2527	5	0	64003000	31583000	32420000	19.4	6
	Tb927.6.4980	Tb927.6.4980;Tb11.0390;Tb11.0290	Tb927.6.4980;Tb11.0390;Tb11.0290	40S ribosomal protein S14 (RPS14)	15.513	19.4	0	13.77	3	1.04688	0.0198978	0.535798	0.998911	Tb927.6.4980;Tb11.0390;Tb11.0290	Tb927.6.4980;Tb11.0390;Tb11.0290	40S ribosomal protein S14 (RPS14)	15.513	23.6	0	15.557	3	1.01725	0.00742591	0.869875	0.979689	19.4	4	4	1.16221	1.0544	10.488	4	0	31557000	17029000	14528000	18.8	3	3	1.10085	1.02165	9.5687	3	0	65636000	33987000	31649000	19.4	4
	Tb927.10.10830	Tb927.10.10830	Tb927.10.10830	RGG2 (RGG2)	32.404	19.4	0	43.474	1	0.93003	-0.0315032	0.338685	0.998911													4.1	1	1				1	0	9180200	4552000	4628200	19.1	4	4	1.04361	0.966931	22.253	5	1	85587000	43938000	41648000	19.4	5
	Tb927.9.4190	Tb927.9.4190	Tb927.9.4190	fatty acyl CoA syntetase 1 (ACS1)	78.959	19.3	0	30.722	1	1.02815	0.0120562	0.721121	0.998911	Tb927.9.4190	Tb927.9.4190	fatty acyl CoA syntetase 1 (ACS1)	78.959	19.1	0	36.624	1	1.02328	0.00999377	0.728928	0.964193	8	5	5	1.2033	1.09167	5.4952	5	2	29500000	15786000	13713000	18.2	12	12	1.13617	1.04388	18.254	12	2	159340000	81876000	77468000	13.3	9
	Tb927.10.2810	Tb927.10.2810	Tb927.10.2810	hypothetical protein, conserved	38.589	19.2	0	25.206	1	0.954769	-0.0201017	0.570649	0.998911	Tb927.10.2810	Tb927.10.2810	hypothetical protein, conserved	38.589	29.9	0	54.367	1	0.980023	-0.00876378	0.753029	0.97109	8	4	4	1.21417	1.08651	10.069	3	1	11814000	6609600	5204400	19.2	7	7	1.01656	0.929109	12.285	7	3	132950000	66057000	66894000	19.2	7
	Tb927.8.3300	Tb927.8.3300	Tb927.8.3300	hypothetical protein, conserved	77.891	19.2	0	30.06	1	0.928671	-0.0321379	0.333605	0.998911	Tb927.8.3300	Tb927.8.3300	hypothetical protein, conserved	77.891	17.4	0	25.567	1	0.913595	-0.0392462	0.149644	0.867856	3.9	2	2	0.817795	0.757576	37.645	2	0	3866000	1870000	1996000	17.7	10	10	1.10527	1.01377	21.186	9	3	106180000	53135000	53049000	11.3	7
	Tb927.11.9890	Tb927.11.9890	Tb927.11.9890	signal recognition particle receptor alpha subunit, putative	63.526	19.2	0	34.261	1	0.963949	-0.0159459	0.667003	0.998911													2.7	1	1				1	1	1303400	765890	537510	14.6	6	6	1.27108	1.14175	8.4036	5	1	38569000	19279000	19290000	10.7	4
	Tb927.10.9960	Tb927.10.9960	Tb927.10.9960	hypothetical protein, conserved	50.168	19.2	0	36.955	1	1.00232	0.00100647	0.975328	0.998911	Tb927.10.9960	Tb927.10.9960	hypothetical protein, conserved	50.168	15.9	0	33.781	1	0.9303	-0.0313771	0.256901	0.936405	5	2	2	1.12468	1.02018	9.6723	3	0	28297000	14058000	14238000	17.2	7	7	1.08515	0.993246	3.6505	8	1	167330000	85155000	82179000	15.9	7
	Tb927.10.4080	Tb927.10.4080	Tb927.10.4080	hypothetical protein, conserved	127.1	19.2	0	28.73	1	1.02136	0.00917758	0.793531	0.998911	Tb927.10.4080	Tb927.10.4080	hypothetical protein, conserved	127.1	14.5	0	15.955	1	0.972073	-0.0123009	0.742756	0.966548	14.5	4	4	1.18377	1.12299	6.9367	2	0	263440000	141700000	121750000	16.3	6	6	1.21584	1.11282	7.1761	6	2	356780000	179040000	177740000	17.5	7
	Tb927.5.3400	Tb927.5.3400	Tb927.5.3400	calcium-translocating P-type ATPase,calcium pump	110.32	19.2	0	56.183	1	1.0783	0.0327388	0.353963	0.998911	Tb927.5.3400	Tb927.5.3400	calcium-translocating P-type ATPase,calcium pump	110.32	26	0	63.737	1	0.983405	-0.00726737	0.820289	0.976256	7.6	8	8	1.259	1.1342	8.1103	9	2	49519000	26814000	22706000	16.5	18	18	1.27015	1.15634	13.924	18	6	336140000	186670000	149470000	18.2	20
	Tb927.7.3270	Tb927.7.3270	Tb927.7.3270	hypothetical protein, conserved	90.386	19.2	0	71.099	1	0.935853	-0.0287922	0.373987	0.998911	Tb927.7.3270	Tb927.7.3270	hypothetical protein, conserved	90.386	30.5	0	85.57	1	0.971087	-0.0127417	0.607263	0.949182	4.7	4	4	1.0348	0.930839	32.248	5	4	64588000	34337000	30252000	15.2	11	11	0.952472	0.887784	16.359	13	5	304030000	191350000	112680000	15.7	11
	Tb927.10.7430	Tb927.10.7430	Tb927.10.7430	GTP-binding protein, putative	51.559	19.1	0	40.391	1	0.949166	-0.0226577	0.486259	0.998911	Tb927.10.7430	Tb927.10.7430	GTP-binding protein, putative	51.559	22.7	0	32.821	1	1.01696	0.00730262	0.83447	0.976256	8.9	3	3	1.06995	0.95338	25.291	3	2	6190400	3104100	3086300	19.1	6	6	1.01313	0.923105	14.804	6	3	49350000	24280000	25070000	17.2	5
	Tb927.3.3900	Tb927.3.3900	Tb927.3.3900	carnitine O-palmitoyltransferase II, putative (CPT II)	67.395	19	0	20.118	1	0.984679	-0.00670511	0.844934	0.998911	Tb927.3.3900	Tb927.3.3900	carnitine O-palmitoyltransferase II, putative (CPT II)	67.395	22.4	0	19.839	1	1.06542	0.0275209	0.470853	0.936405	6.6	3	3	0.9993	0.892538	0.027384	2	0	4160100	1842800	2317200	14.3	7	7	1.24017	1.12696	19.632	6	1	50072000	27919000	22153000	17.6	8
	Tb927.11.15850	Tb927.11.15850	Tb927.11.15850	kinteoplast poly(A) polymerase complex 1 subunit	86.756	19	0	25.751	1	1.04553	0.0193365	0.589226	0.998911	Tb927.11.15850	Tb927.11.15850	kinteoplast poly(A) polymerase complex 1 subunit	86.756	11.3	0	13.667	1	0.95829	-0.0185031	0.626474	0.949182	9.2	6	6	1.29703	1.16279	20.148	6	2	15038000	8329200	6708500	14.3	9	9	1.17604	1.07003	11.083	10	3	119980000	62909000	57070000	12.5	9
	Tb927.10.310	Tb927.10.310	Tb927.10.310	pumillio/PUF RNA binding protein 3 (PUF3)	61.06	19	0	36.129	1	0.990023	-0.00435481	0.896495	0.998911	Tb927.10.310	Tb927.10.310	pumillio/PUF RNA binding protein 3 (PUF3)	61.06	9.1	0	12.688	1	1.03443	0.0147018	0.756673	0.971298	4.1	2	2	1.10544	0.991572	6.9549	2	1	5992700	2866100	3126600	15.4	7	7	1.11318	1.01405	9.8804	7	1	65180000	35232000	29948000	14.3	7
	Tb927.5.2950	Tb927.5.2950	Tb927.5.2950	hypothetical protein, conserved	88.256	19	0	41.886	1	0.975329	-0.0108487	0.736428	0.998911	Tb927.5.2950	Tb927.5.2950	hypothetical protein, conserved	88.256	16.6	0	20.917	1	1.15508	0.0626119	0.248243	0.936405	3	2	2	1.08175	0.968992	12.527	2	0	5937000	2993000	2944000	17.2	11	11	1.04993	0.954198	18.369	11	1	122540000	75330000	47208000	12.8	8
	Tb927.3.3580	Tb927.3.3580	Tb927.3.3580	lipophosphoglycan biosynthetic protein, putative (LPG3)	87.766	18.9	0	52.516	1	1.00076	0.000331173	0.991737	0.998911	Tb927.3.3580	Tb927.3.3580	lipophosphoglycan biosynthetic protein, putative (LPG3)	87.766	17.7	0	61.141	1	0.948439	-0.0229905	0.473232	0.936405	5.3	4	4	1.09733	1.01566	3.2444	4	1	35808000	19354000	16454000	18	12	12	1.04179	0.949577	5.0274	9	1	175500000	89773000	85722000	15	8
	Tb927.4.2360	Tb927.4.2360	Tb927.4.2360	hypothetical protein, conserved	35.65	18.8	0	28.983	1	0.930146	-0.0314489	0.319574	0.998911	Tb927.4.2360	Tb927.4.2360	hypothetical protein, conserved	35.65	23.4	0	137.99	1	0.988411	-0.00506239	0.867335	0.979689	7.2	1	1				1	0	5776000	3361600	2414500	18.8	5	5	0.887863	0.816393	26.215	5	2	83112000	37245000	45867000	15.6	3
	Tb927.11.9710	Tb927.11.9710;Tb927.10.13500	Tb927.11.9710;Tb927.10.13500	60S ribosomal protein L10a, putative (RPL10A)	24.597	18.7	0	14.932	2	0.985046	-0.00654355	0.838608	0.998911													0	0	0				0	0	0	0	0	13.6	2	2	1.12221	1.02143	0.18457	2	0	12983000	6478200	6505100	17.8	3
	Tb927.8.2880	Tb927.8.2880	Tb927.8.2880	hypothetical protein, conserved	125.11	18.7	0	56.562	1	1.02548	0.0109259	0.743425	0.998911	Tb927.8.2880	Tb927.8.2880	hypothetical protein, conserved	125.11	29.3	0	181.76	1	0.983797	-0.00709472	0.813248	0.976256	3.7	3	3	1.12586	1.00532	0.46677	2	0	6923100	3333100	3590000	13.3	11	11	1.1744	1.08286	10.415	10	1	142900000	71912000	70993000	14	12
	Tb927.11.1010	Tb927.11.1010	Tb927.11.1010	chaperone protein DNAj, putative	41.739	18.6	0	11.648	1	1.44013	0.1584	0.000951937	0.0144318	Tb927.11.1010	Tb927.11.1010	chaperone protein DNAj, putative	41.739	13.7	0	12.808	1	1.63504	0.213528	0.00328016	0.0472953	4.3	1	1				1	1	1305300	905170	400170	15.1	4	4	2.05944	1.86836	18.73	4	0	28054000	18687000	9367300	15.1	4
	Tb927.11.9350	Tb927.11.9350	Tb927.11.9350	phosphonopyruvate decarboxylase-like protein, putative	42.313	18.6	0	17.892	1	0.897162	-0.0471292	0.15145	0.831978	Tb927.11.9350	Tb927.11.9350	phosphonopyruvate decarboxylase-like protein, putative	42.313	24.7	0	24.562	1	0.981266	-0.00821342	0.788364	0.976256	4	1	1				1	0	5358500	2910700	2447800	18.6	6	6	0.935804	0.837451	13.425	6	2	85916000	45543000	40373000	10.8	4
	Tb927.11.5050	Tb927.11.5050	Tb927.11.5050	fumarate hydratase, class I (FHm)	61.344	18.6	0	12.838	1	0.981662	-0.0080381	0.818343	0.998911													0	0	0				0	0	0	0	0	13.3	5	5	1.24895	1.13529	19.379	5	4	50458000	26825000	23632000	9.7	4
	Tb927.7.3630	Tb927.7.3630	Tb927.7.3630	TPR-repeat-containing chaperone protein DNAJ, putative	60.135	18.6	0	14.314	1	0.9254	-0.0336704	0.363574	0.998911													1.7	1	1				1	1	102250000	2102800	100140000	13.3	6	6	1.19474	1.07673	8.9875	5	1	40670000	21540000	19130000	10.6	5
	Tb927.8.4250	Tb927.8.4250	Tb927.8.4250	hypothetical protein, conserved	47.403	18.5	0	32.384	1	1.03588	0.0153108	0.631031	0.998911	Tb927.8.4250	Tb927.8.4250	hypothetical protein, conserved	47.403	21.7	0	42.686	1	0.941211	-0.0263129	0.387708	0.936405	5.4	2	2	1.05533	0.957396	10.738	3	0	17481000	9345100	8135800	18.5	7	7	1.05012	0.921659	13.056	8	1	80559000	39988000	40571000	18.5	8
	Tb927.4.4910	Tb927.4.4910	Tb927.4.4910	3,2-trans-enoyl-CoA isomerase, mitochondrial precursor, putative	45.333	18.5	0	9.843	1	0.8161	-0.0882567	0.0215857	0.207824													9.8	4	1	0.700673	0.635647	9.5199	2	1	3987100	1625900	2361100	12	5	2	1.09652	0.981643	20.756	4	4	31093000	15948000	15144000	9.8	4
	Tb927.6.4320	Tb927.6.4320	Tb927.6.4320	hypothetical protein, conserved	44.423	18.5	0	9.7354	1	1.03917	0.0166845	0.598772	0.998911													0	0	0				0	0	0	0	0	18.5	6	6	1.12324	1.01919	18.597	7	6	75454000	38106000	37348000	8.8	3
	Tb927.3.5340	Tb927.3.5340	Tb927.3.5340	Hsc70-interacting protein (Hip), putative	42.028	18.5	0	23.215	1	1.0745	0.031208	0.331205	0.998911													5.2	2	2	1.13191	1.02443	2.4095	2	0	18787000	9447800	9339500	18.5	6	6	1.16954	1.08298	10.621	5	1	101610000	52735000	48875000	10.9	3
	Tb927.7.5130	Tb927.7.5130	Tb927.7.5130	hypothetical protein, conserved	26.377	18.5	0	50.822	1	1.1083	0.0446563	0.207845	0.929333	Tb927.7.5130	Tb927.7.5130	hypothetical protein, conserved	26.377	15.1	0	108.92	1	1.26766	0.103004	0.00758327	0.0921888	15.1	2	2	1.30936	1.18086	0.41696	2	0	16974000	9225100	7748600	18.5	3	3	1.25439	1.14705	16.852	4	0	43406000	24650000	18757000	18.5	3
	Tb927.11.15230	Tb927.11.15230	Tb927.11.15230	cytosolic coat protein, putative	25.564	18.4	0	7.4039	1	1.17092	0.0685272	0.0467592	0.371847													0	0	0				0	0	0	0	0	12.7	3	3	1.32584	1.21791	47.552	3	2	17112000	8107700	9003900	14	3
	Tb927.11.4020	Tb927.11.4020	Tb927.11.4020	hypothetical protein, conserved	19.159	18.4	0	12.554	1	0.936315	-0.0285781	0.371558	0.998911	Tb927.11.4020	Tb927.11.4020	hypothetical protein, conserved	19.159	19	0	10.012	1	0.863531	-0.063722	0.0625459	0.510243	9.2	2	2	0.96637	0.869792	16.357	2	0	6993800	3417600	3576200	14.1	3	3	1.02198	0.949848	24.809	4	1	70701000	40149000	30553000	14.1	3
	Tb927.10.600	Tb927.10.600	Tb927.10.600	hypothetical protein, conserved	62.775	18.3	0	20.857	1	0.92543	-0.0336564	0.343356	0.998911													1.8	1	1				0	0	0	0	0	12.9	6	6	1.15384	1.07433	32.359	5	1	145360000	73941000	71421000	10.9	6
	Tb927.7.7110	Tb927.7.7110	Tb927.7.7110	leucine-rich repeat protein (LRRP), putative,leucine-rich repeat protein 1 (LRRP1), putative	82.446	18.3	0	24.924	1	0.995322	-0.0020362	0.948695	0.998911	Tb927.7.7110	Tb927.7.7110	leucine-rich repeat protein (LRRP), putative,leucine-rich repeat protein 1 (LRRP1), putative	82.446	6.2	0	9.971	1	1.08564	0.0356876	0.179753	0.921048	3	2	1	1.09076	0.981065	0.20389	2	0	7839400	3999200	3840100	11.7	7	1	1.03786	0.946253	17.911	6	1	42708000	19482000	23226000	10.2	6
	Tb927.10.9430	Tb927.10.9430	Tb927.10.9430	phosphoribosylpyrophosphate synthetase, putative (PRS)	40.477	18.3	0	17.995	1	0.960766	-0.0173825	0.615291	0.998911													6.6	2	2	1.03666	0.934754	2.3366	2	0	10966000	5346200	5620000	18	6	6	1.17559	1.0746	9.0212	5	0	50247000	25706000	24541000	14.9	5
	Tb927.3.4920	Tb927.3.4920	Tb927.3.4920	LETM1 and EF-hand domain-containing protein 1, putative	42.737	18.3	0	32.062	1	1.32523	0.122292	0.00278215	0.0368746	Tb927.3.4920	Tb927.3.4920	LETM1 and EF-hand domain-containing protein 1, putative	42.737	28	0	49.983	1	1.53392	0.185803	0.0034497	0.0486094	0	0	0				0	0	0	0	0	11.9	3	3	1.64851	1.51428	28.258	3	2	12167000	7504700	4662300	18.3	5
	Tb927.10.6610	Tb927.10.6610	Tb927.10.6610	chaperone protein DNAj, putative	31.198	18.2	0	15.629	1	1.48098	0.17055	2.59244e-05	0.000636674	Tb927.10.6610	Tb927.10.6610	chaperone protein DNAj, putative	31.198	18.2	0	15.338	1	1.11191	0.0460712	0.1932	0.935812	8.4	2	2	1.51483	1.35803	8.7819	2	0	9077900	5765500	3312400	18.2	4	4	1.42434	1.29596	42.69	4	2	37118000	22172000	14946000	18.2	4
	Tb927.3.3660	Tb927.3.3660	Tb927.3.3660	hypothetical protein, conserved	29.594	18.2	0	10.1	1	0.887251	-0.0519533	0.123408	0.741335	Tb927.3.3660	Tb927.3.3660	hypothetical protein, conserved	29.594	29.5	0	21.887	1	0.982987	-0.00745201	0.816943	0.976256	12.5	3	3	1.03228	0.921319	42.801	3	0	13851000	7615100	6236100	8	2	2	0.922679	0.848608	2.9108	2	1	39696000	18592000	21104000	12.5	3
	Tb927.6.850	Tb927.6.850;Tb11.v5.0689	Tb927.6.850	ccr4-not transcription complex subunit 2	37.396	18.2	0	24.324	2	1.00874	0.003778	0.909771	0.998911	Tb927.6.850;Tb11.v5.0689	Tb927.6.850	ccr4-not transcription complex subunit 2	37.396	18.2	0	20.7	2	0.866848	-0.0620572	0.0812242	0.644416	2.7	1	1				1	0	3202600	1885900	1316700	18.2	3	3	1.23738	1.1279	4.0725	3	0	55072000	29793000	25279000	18.2	3
	Tb927.3.4760	Tb927.3.4760;Tb927.3.4720	Tb927.3.4760;Tb927.3.4720	dynamin, putative,vacuolar sortin protein 1, putative	73.148	18.2	0	37.599	2	0.986915	-0.00572013	0.861587	0.998911	Tb927.3.4760;Tb927.3.4720	Tb927.3.4760;Tb927.3.4720	dynamin, putative,vacuolar sortin protein 1, putative	73.148	14.7	0	21.25	2	0.966634	-0.0147377	0.623439	0.949182	4.2	2	2				1	0	2865300	1323600	1541800	15.9	8	8	1.1623	1.06923	24.724	9	1	75515000	40858000	34656000	6.8	3
	Tb927.8.2830	Tb927.8.2830	Tb927.8.2830	hypothetical protein, conserved	26.237	18.1	0	7.6124	1	0.909929	-0.0409927	0.23978	0.986466													6.3	1	1				1	0	7320500	3971300	3349200	18.1	3	3	1.09339	0.994135	31.737	3	1	26353000	13160000	13193000	11.8	2
	Tb927.8.630	Tb927.8.630	Tb927.8.630	lipoate-protein ligase, putative,lipoyl ligase, putative,lipoyltransferase, putative,lipoate biosynthesis protein, putative	57.052	18	0	71.501	1	0.91093	-0.0405149	0.230872	0.986466													0	0	0				0	0	0	0	0	18	6	6	1.0395	0.948227	13.884	6	0	40455000	20400000	20055000	16	5
	Tb927.11.9560	Tb927.11.9560	Tb927.11.9560	oxidoreductase, putative	58.621	18	0	44.457	1	1.07864	0.0328782	0.308983	0.998911	Tb927.11.9560	Tb927.11.9560	oxidoreductase, putative	58.621	10.5	0	44.175	1	1.28379	0.108493	0.0110363	0.126713	4.8	2	2				1	1	1165200	691050	474100	14.2	5	5	1.19295	1.07705	6.4162	6	2	29834000	15619000	14215000	12.5	4
	Tb927.5.3410	Tb927.5.3410	Tb927.5.3410	hypothetical protein, conserved	30.982	17.9	0	8.8121	1	0.894285	-0.0485238	0.176419	0.882096													0	0	0				0	0	0	0	0	13.7	3	3	1.09342	0.976562	20.438	2	0	12991000	6318600	6672900	13.7	3
	Tb927.8.1880	Tb927.8.1880	Tb927.8.1880	hypothetical protein, conserved	22.189	17.9	0	4.8673	1	0.896071	-0.0476576	0.202811	0.926922													0	0	0				0	0	0	0	0	17.9	3	3	1.14783	1.06542	24.229	3	0	36653000	20775000	15878000	17.9	3
	Tb927.10.11220	Tb927.10.11220	Tb927.10.11220	procyclic form surface phosphoprotein (PSSA-2)	46.04	17.9	0	49.242	1	0.993398	-0.00287687	0.926066	0.998911	Tb927.10.11220	Tb927.10.11220	procyclic form surface phosphoprotein (PSSA-2)	46.04	12.9	0	17.676	1	0.941817	-0.0260334	0.386201	0.936405	3.1	1	1				1	0	1305700	651810	653890	17.9	5	5	0.944822	0.87804	17.249	5	4	47128000	22819000	24309000	9.6	3
	Tb927.10.12900	Tb927.10.12900	Tb927.10.12900	hypothetical protein, conserved	18.063	17.9	0	5.262	1	0.916178	-0.0380201	0.252819	0.986466													0	0	0				0	0	0	0	0	17.9	3	3	1.03289	0.959509	16.043	3	0	56520000	29421000	27099000	17.9	3
	Tb927.1.4230	Tb927.1.4230	Tb927.1.4230	hypothetical protein, conserved	49.86	17.8	0	11.395	1	1.20537	0.0811192	0.0252104	0.239213	Tb927.1.4230	Tb927.1.4230	hypothetical protein, conserved	49.86	10.1	0	12.861	1	1.30296	0.11493	0.0126548	0.142654	0	0	0				0	0	0	0	0	17.8	6	6	1.44259	1.30981	7.9237	6	1	50275000	27043000	23232000	12.2	4
	Tb927.4.1950	Tb927.4.1950	Tb927.4.1950	NADPH--cytochrome p450 reductase, putative (CPR)	68.998	17.7	0	15.579	1	0.92201	-0.0352641	0.303827	0.998911	Tb927.4.1950	Tb927.4.1950	NADPH--cytochrome p450 reductase, putative (CPR)	68.998	15.6	0	14.549	1	0.975133	-0.0109361	0.669977	0.963087	3.8	2	2	1.00245	0.899523	15.011	2	0	7792100	3749700	4042300	12.3	6	6	0.987362	0.908926	32.401	6	3	71388000	37273000	34115000	12.6	5
	Tb927.10.510	Tb927.10.510;Tb11.v5.0374	Tb927.10.510;Tb11.v5.0374	hypothetical protein, conserved	37.06	17.7	0	13.782	2	1.07125	0.0298893	0.405949	0.998911	Tb927.10.510;Tb11.v5.0374	Tb927.10.510;Tb11.v5.0374	hypothetical protein, conserved	37.06	31.1	0	20.831	2	0.962789	-0.016469	0.672829	0.963087	6.9	2	2	1.14465	1.03482	53.726	2	1	21993000	9354300	12639000	17.1	5	5	1.3788	1.27748	26.056	7	2	71555000	37982000	33573000	17.1	5
	Tb11.v5.0871	Tb11.v5.0871;Tb927.8.1190;Tb927.8.1170	Tb11.v5.0871;Tb927.8.1190;Tb927.8.1170	hypothetical protein, conserved	33.978	17.7	0	18.88	3	0.979692	-0.00891051	0.782997	0.998911													11	3	3	0.903098	0.813868	21.321	3	3	17755000	8489600	9265400	17.7	5	5	1.14851	1.09063	17.658	5	1	70691000	36824000	33866000	13.9	4
	Tb927.11.14000	Tb927.11.14000;Tb927.11.14020	Tb927.11.14000;Tb927.11.14020	NRBD1 (NRBD1)	28.776	17.6	0	9.8908	2	0.982018	-0.00788049	0.802889	0.998911													4.6	1	1				1	0	2611100	1300800	1310300	17.6	4	4	1.08313	0.982898	18.48	5	3	25009000	12582000	12426000	12.2	3
	Tb927.1.1580	Tb927.1.1580	Tb927.1.1580	cytochrome c oxidase assembly factor, putative,electron transport protein SCO1/2, putative	33.578	17.6	0	9.5199	1	1.16069	0.0647174	0.0563834	0.420358	Tb927.1.1580	Tb927.1.1580	cytochrome c oxidase assembly factor, putative,electron transport protein SCO1/2, putative	33.578	13.6	0	9.8031	1	1.19363	0.0768711	0.0610362	0.504566	8.3	2	2	1.27468	1.14614	11.734	2	0	3455800	1781500	1674300	13.6	4	4	1.21615	1.12389	15.05	4	1	31979000	16965000	15014000	17.6	5
	Tb927.8.6410	Tb927.8.6410	Tb927.8.6410	short-chain dehydrogenase, putative	52.913	17.5	0	55.244	1	1.27527	0.105601	0.0062372	0.0713433	Tb927.8.6410	Tb927.8.6410	short-chain dehydrogenase, putative	52.913	16.9	0	35.797	1	1.60384	0.205162	0.000301236	0.00747066	0	0	0				0	0	0	0	0	10.3	4	4	1.53398	1.39556	21.301	6	2	82912000	50054000	32858000	17.5	6
	Tb927.6.410	Tb927.6.410	Tb927.6.410	hypothetical protein, conserved	93.965	17.5	0	29.257	1	0.839427	-0.0760171	0.04868	0.383469	Tb927.6.410	Tb927.6.410	hypothetical protein, conserved	93.965	21.2	0	38.272	1	0.959984	-0.0177362	0.533514	0.936405	4.2	3	3	0.610501	0.551755	72.792	2	1	15957000	6784100	9173200	13.5	9	9	1.0068	0.926012	44.032	8	1	207570000	83884000	123690000	10.3	8
	Tb927.2.1080	Tb927.2.1080	Tb927.2.1080	retrotransposon hot spot protein 5 (RHS5), putative	76.643	17.5	0	17.509	1	0.941912	-0.0259898	0.420773	0.998911													1.3	1	0				0	0	0	0	0	16.6	9	0	1.03681	0.952018	14.406	6	2	107740000	59611000	48126000	13.1	8
	Tb927.11.2670	Tb927.11.2670	Tb927.11.2670	Nucleoporin (TbNup59)	58.822	17.4	0	12.524	1	0.881711	-0.0546738	0.228379	0.986466													2.4	1	1				1	1	3142300	2278800	863460	8.4	3	3	1.27743	1.16573	33.806	3	0	21832000	12034000	9798600	11.7	4
	Tb927.10.5590	Tb927.10.5590	Tb927.10.5590	protein phosphatase 2C, putative	66.75	17.4	0	26.238	1	0.887399	-0.0518812	0.156165	0.845947	Tb927.10.5590	Tb927.10.5590	protein phosphatase 2C, putative	66.75	8.5	0	18.025	1	1.0184	0.00791957	0.762224	0.972416	4.8	3	3	1.11536	0.997208	6.748	3	0	18045000	9329500	8715300	16.1	7	7	0.963391	0.894534	23.05	6	1	58994000	29017000	29977000	14.7	7
	Tb927.11.3860	Tb927.11.3860	Tb927.11.3860	hypothetical protein, conserved	50.409	17.3	0	14.207	1	1.50492	0.177512	0.000320071	0.0059391													2.7	1	1				1	0	2243300	1497400	745950	12.9	6	6	1.60955	1.45016	20.731	6	0	45066000	29566000	15501000	6.7	3
	Tb927.11.10780	Tb927.11.10780	Tb927.11.10780	hypothetical protein, conserved	30.902	17.2	0	8.9213	1	1.04123	0.0175447	0.60717	0.998911													0	0	0				0	0	0	0	0	4.7	1	1	1.12651	1.03125	13.152	2	2	7687400	3681200	4006200	12.9	3
	Tb927.8.6820	Tb927.8.6820	Tb927.8.6820	hypothetical protein, conserved	47.159	17.2	0	15.686	1	0.864773	-0.0630978	0.0713065	0.498147	Tb927.8.6820	Tb927.8.6820	hypothetical protein, conserved	47.159	12.1	0	32.486	1	1.04985	0.0211291	0.460129	0.936405	3	1	1				1	0	5670100	3104300	2565700	11.9	3	3	0.72998	0.662471	28.61	3	0	19984000	8992000	10992000	13.7	4
	Tb927.10.15420	Tb927.10.15420	Tb927.10.15420	hypothetical protein, conserved	44.361	17.2	0	22.664	1	0.947833	-0.023268	0.485449	0.998911	Tb927.10.15420	Tb927.10.15420	hypothetical protein, conserved	44.361	15.1	0	20.42	1	1.02127	0.0091408	0.716594	0.964193	6.2	2	2	1.04856	0.942863	27.197	2	0	7508400	3986700	3521800	17.2	6	6	1.08287	0.973141	27.835	7	0	101180000	52295000	48881000	15.1	5
	Tb927.8.1010	Tb927.8.1010	Tb927.8.1010	chaperone protein DNAj, putative	55.325	17.1	0	27.278	1	2.85411	0.455471	2.69058e-09	1.72818e-07													4.1	2	2	2.11564	1.91113	147.07	2	1	5788300	3395600	2392700	11.6	4	4	4.39078	4.0093	30.371	3	2	12325000	10177000	2148000	13.1	5
	Tb927.8.4540	Tb927.8.4540	Tb927.8.4540	PAB1-binding protein , putative	59.599	17.1	0	16.611	1	0.983886	-0.00705513	0.837224	0.998911	Tb927.8.4540	Tb927.8.4540	PAB1-binding protein , putative	59.599	15.1	0	17.39	1	0.934778	-0.0292917	0.452547	0.936405	3.8	3	3	1.14985	1.04319	5.8828	3	0	22038000	11822000	10216000	15.1	6	6	1.12653	1.06911	9.3718	8	2	91712000	48052000	43660000	14.7	5
	Tb927.8.1890	Tb927.8.1890	Tb927.8.1890	cytochrome c1, heme protein, mitochondrial precursor	30.071	17.1	0	8.6187	1	1.05238	0.0221715	0.504659	0.998911	Tb927.8.1890	Tb927.8.1890	cytochrome c1, heme protein, mitochondrial precursor	30.071	17.1	0	4.479	1	1.18647	0.0742563	0.124085	0.793123	0	0	0				0	0	0	0	0	17.1	3	3	1.27704	1.16349	36.888	3	0	42252000	30306000	11945000	10.9	2
	Tb927.7.900	Tb927.7.900	Tb927.7.900	hypothetical protein, conserved	64.798	17	0	48.573	1	1.22213	0.0871185	0.0134189	0.144213	Tb927.7.900	Tb927.7.900	hypothetical protein, conserved	64.798	7.7	0	21.55	1	0.97799	-0.00966574	0.748912	0.969364	7.7	3	3	1.27431	1.20437	10.789	3	2	2948600	1847400	1101200	15.1	5	5	1.29921	1.18837	3.3998	4	2	19621000	10426000	9195300	17	6
	Tb927.6.4770	Tb927.6.4770	Tb927.6.4770	protein mkt1, putative	83.306	17	0	55.797	1	0.997767	-0.00097081	0.975973	0.998911	Tb927.6.4770	Tb927.6.4770	protein mkt1, putative	83.306	16.2	0	36.939	1	1.01235	0.00533028	0.837049	0.976256	7.2	5	5	1.00904	0.902772	13.943	5	2	16508000	7849100	8659300	10.5	7	7	1.15243	1.05179	10.139	7	0	89766000	46243000	43523000	12.1	8
	Tb11.v5.0713	Tb11.v5.0713;Tb927.4.190	Tb11.v5.0713	retrotransposon hot spot (RHS) protein, putative	78.342	17	0	31.008	2	1.04294	0.0182603	0.564724	0.998911	Tb11.v5.0713	Tb11.v5.0713	retrotransposon hot spot (RHS) protein, putative	78.342	14.5	0	17.938	1	1.02557	0.0109636	0.687071	0.964193	3.1	2	1	1.13782	1.02934	8.3222	2	0	14201000	7624300	6576500	15.3	12	3	1.08373	0.985319	14.344	13	5	232790000	124520000	108270000	15.7	12
	Tb927.9.2320	Tb927.9.2320	Tb927.9.2320	hypothetical protein, conserved	41.498	16.9	0	35.548	1	0.932253	-0.0304664	0.334128	0.998911													0	0	0				0	0	0	0	0	16.9	5	5	0.893017	0.811886	15.38	4	2	31061000	14798000	16263000	16.9	5
	Tb927.11.1670	Tb927.11.1670	Tb927.11.1670	cysteine desulfurase	48.151	16.9	0	31.278	1	0.947849	-0.0232608	0.457798	0.998911	Tb927.11.1670	Tb927.11.1670	cysteine desulfurase	48.151	12.1	0	18.188	1	0.938806	-0.0274242	0.484889	0.936405	4.6	1	1				1	0	4579100	2340300	2238700	14.4	4	4	0.967586	0.885504	11.496	2	0	22805000	11022000	11783000	13.7	4
	Tb927.10.15360	Tb927.10.15360	Tb927.10.15360	hypothetical protein, conserved	191.99	16.9	0	195.24	1	1.02124	0.00912984	0.788939	0.998911	Tb927.10.15360	Tb927.10.15360	hypothetical protein, conserved	191.99	13.4	0	123.18	1	1.02855	0.0122254	0.672374	0.963087	5.4	8	8	1.07871	0.993542	7.3463	8	2	72113000	36734000	35379000	14.6	21	21	1.25471	1.15181	33.618	22	3	298620000	164420000	134190000	14	19
	Tb927.9.9060	Tb927.9.9060	Tb927.9.9060	Lsm12 protein, putative	21.06	16.8	0	13.546	1	0.986054	-0.00609943	0.855658	0.998911													4.2	1	1				1	0	5716600	3009300	2707400	9.5	2	2	1.20928	1.10921	26.877	2	0	19019000	10203000	8815300	15.3	2
	Tb927.11.14910	Tb927.11.14910	Tb927.11.14910	protein phosphatase 2C, putative	47.124	16.8	0	46.142	1	1.09197	0.0382096	0.236262	0.986466													0	0	0				0	0	0	0	0	16.8	5	5	1.21358	1.12103	12.815	5	2	34595000	20062000	14534000	14.9	4
	Tb927.9.12150	Tb927.9.12150	Tb927.9.12150	transport protein particle (TRAPP) subunit, putative	23.01	16.8	0	12.127	1	1.0007	0.000302831	0.993165	0.998911													0	0	0				0	0	0	0	0	16.8	3	3	1.30729	1.19657	11.22	2	0	29459000	16076000	13383000	11.9	2
	Tb927.7.6350	Tb927.7.6350	Tb927.7.6350	NADH-ubiquinone oxidoreductase, mitochondrial, putative	30.925	16.8	0	9.3695	1	1.02461	0.010559	0.757797	0.998911													9.5	2	2	1.10124	0.983961	14.199	2	0	11852000	6092100	5760100	16.8	4	4	1.25099	1.13789	8.433	4	1	185180000	161890000	23293000	9.5	2
	Tb927.3.2490	Tb927.3.2490	Tb927.3.2490	hypothetical protein, conserved	110.07	16.7	0	35.541	1	0.95057	-0.0220157	0.510636	0.998911	Tb927.3.2490	Tb927.3.2490	hypothetical protein, conserved	110.07	16.2	0	35.366	1	0.954412	-0.0202639	0.473555	0.936405	2.2	2	2	1.06455	0.973047	0.36154	2	0	9231900	4484900	4747000	16.7	16	16	1.06636	0.973331	33.608	14	0	171270000	98393000	72879000	9.1	8
	Tb927.1.3830	Tb927.1.3830	Tb927.1.3830	glucose-6-phosphate isomerase, glycosomal (PGI)	67.614	16.6	0	40.45	1	1.04979	0.0211024	0.58617	0.998911													1.3	1	1				1	0	1147200	519220	627960	9.9	5	5	1.52597	1.39175	30.77	5	2	69689000	41050000	28639000	11.7	7
	Tb927.11.5220	Tb927.11.5220	Tb927.11.5220	chaperone protein DNAj, putative	84.81	16.6	0	26.756	1	0.996484	-0.00152987	0.961513	0.998911	Tb927.11.5220	Tb927.11.5220	chaperone protein DNAj, putative	84.81	17.5	0	43.207	1	1.01796	0.00773236	0.755966	0.971298	2.3	2	2	1.02004	0.919287	35.256	2	0	16201000	8748500	7452200	16.6	10	10	1.10967	1.02305	9.3896	11	5	136860000	68434000	68426000	9	6
	Tb927.6.2550	Tb927.6.2550	Tb927.6.2550	RNA-binding protein, putative (TRRM2)	79.849	16.6	0	63.019	1	0.968692	-0.0138144	0.688352	0.998911	Tb927.6.2550	Tb927.6.2550	RNA-binding protein, putative (TRRM2)	79.849	9.1	0	45.214	1	0.955473	-0.0197814	0.531382	0.936405	3.5	3	3	1.16278	1.07202	7.5119	3	0	44259000	23920000	20339000	13.3	8	8	1.07727	1.00291	5.8794	7	2	126850000	65978000	60874000	8.8	6
	Tb927.11.16420	Tb927.11.16420	Tb927.11.16420	hypothetical protein, conserved	33.387	16.5	0	9.29	1	0.969351	-0.013519	0.663027	0.998911													4	1	1				1	1	2805500	1452300	1353100	16.5	4	4	0.971912	0.883236	19.749	3	0	21796000	11871000	9924600	16.5	4
	Tb927.10.540	Tb927.10.540;Tb11.v5.0414	Tb927.10.540;Tb11.v5.0414	ATP-dependent DEAD/H RNA helicase, putative,DEAD box RNA helicase, putative	49.226	16.5	0	12.622	2	1.01354	0.00584186	0.854711	0.998911	Tb927.10.540;Tb11.v5.0414	Tb927.10.540;Tb11.v5.0414	ATP-dependent DEAD/H RNA helicase, putative,DEAD box RNA helicase, putative	49.226	14.4	0	14.905	2	0.976248	-0.01044	0.726417	0.964193	0	0	0				0	0	0	0	0	11.7	5	5	1.1342	1.0324	21.285	5	0	48349000	25298000	23050000	5.3	2
	Tb927.8.5560	Tb927.8.5560	Tb927.8.5560	hypothetical protein, conserved	59.988	16.5	0	14.151	1	1.11038	0.0454724	0.163583	0.859417													0	0	0				0	0	0	0	0	16.5	7	7	1.23417	1.12507	36.364	7	3	37586000	22629000	14956000	10.3	5
	Tb927.10.8110	Tb927.10.8110	Tb927.10.8110	hypothetical protein, conserved	30.41	16.4	0	9.5603	1	1.01134	0.00489543	0.877957	0.998911	Tb927.10.8110	Tb927.10.8110	hypothetical protein, conserved	30.41	13.9	0	10.444	1	1.09035	0.0375655	0.213489	0.936405	3.6	1	1				1	0	23817000	12722000	11095000	10.9	3	3	1.14841	1.06506	9.2846	3	0	60975000	33650000	27325000	7.3	2
	Tb927.10.14700	Tb927.10.14700	Tb927.10.14700	hypothetical protein, conserved	37.7	16.4	0	8.1794	1	0.975705	-0.0106813	0.733885	0.998911	Tb927.10.14700	Tb927.10.14700	hypothetical protein, conserved	37.7	11.1	0	6.11	1	1.00923	0.00398902	0.869325	0.979689	10.2	3	3	0.987752	0.896138	6.8144	3	0	20754000	10320000	10434000	13.5	4	4	1.05145	0.975991	2.0995	3	0	62138000	32843000	29295000	13.5	4
	Tb927.8.2000	Tb927.8.2000	Tb927.8.2000	cyclophilin, putative (NCP1)	28.482	16.4	0	8.4662	1	0.984424	-0.0068179	0.83602	0.998911													8	2	2	0.9995	0.895095	1.5349	2	0	7641500	3710600	3930900	13	3	3	1.17514	1.07689	4.3946	4	2	17522000	9457700	8064100	13	3
	Tb927.2.4900	Tb927.2.4900;Tb927.2.4750	Tb927.2.4900;Tb927.2.4750	hypothetical protein, conserved	34.716	16.3	0	12.074	2	0.921005	-0.0357381	0.280414	0.998911													12.6	3	3	0.982704	0.883314	11.7	3	1	10594000	5351400	5242800	16.3	4	4	0.955019	0.881057	11.014	4	3	28098000	14685000	13413000	8.6	2
	Tb927.6.2640	Tb927.6.2640	Tb927.6.2640	importin alpha subunit, putative (TbKap60)	58.065	16.3	0	25.972	1	1.03102	0.0132692	0.704722	0.998911	Tb927.6.2640	Tb927.6.2640	importin alpha subunit, putative (TbKap60)	58.065	14.6	0	17.017	1	0.98928	-0.00468058	0.899891	0.984587	6.8	3	3	1.21086	1.09751	68.196	3	1	19150000	12159000	6990400	16.3	6	6	1.20009	1.1022	29.13	7	3	84291000	43604000	40687000	12.9	5
	Tb927.11.2260	Tb927.11.2260	Tb927.11.2260	eukaryotic translation initiation factor 4e, putative (eIF4E)	26.024	16.3	0	9.6264	1	0.948029	-0.0231783	0.506022	0.998911													0	0	0				0	0	0	0	0	9.4	2	2	1.19126	1.08421	19.814	2	0	18953000	10443000	8510100	16.3	3
	Tb927.3.2770	Tb927.3.2770	Tb927.3.2770	hypothetical protein, conserved	125.64	16.3	0	36.95	1	1.04521	0.0192036	0.577758	0.998911	Tb927.3.2770	Tb927.3.2770	hypothetical protein, conserved	125.64	18.1	0	118.4	1	0.942875	-0.0255459	0.331417	0.936405	2.2	3	3	1.24338	1.11511	20.821	3	1	11486000	6448600	5037800	11.5	10	10	1.14968	1.04424	2.6922	9	3	71071000	37741000	33330000	11.4	10
	Tb927.10.12890	Tb927.10.12890	Tb927.10.12890	bifunctional aminoacyl-tRNA synthetase, putative	90.96	16.3	0	48.684	1	0.987454	-0.00548327	0.87022	0.998911	Tb927.10.12890	Tb927.10.12890	bifunctional aminoacyl-tRNA synthetase, putative	90.96	14.9	0	36.828	1	1.01275	0.00550101	0.848128	0.979689	4.7	3	3	1.1566	1.04931	2.0208	3	0	20944000	11038000	9906500	16.3	11	11	1.08691	1.01042	11.026	13	1	187210000	95236000	91975000	15	10
	Tb927.6.1590	Tb927.6.1590	Tb927.6.1590	hypothetical protein, conserved	51.554	16.3	0	24.638	1	0.993454	-0.00285209	0.927227	0.998911													2.8	1	1				0	0	0	0	0	16.3	5	5	1.07133	0.992851	21.982	6	2	95951000	55867000	40085000	10.3	3
	Tb927.11.11780	Tb927.11.11780	Tb927.11.11780	acyl-CoA dehydrogenase, putative	66.634	16.3	0	98.818	1	0.871362	-0.0598012	0.088591	0.590793	Tb927.11.11780	Tb927.11.11780	acyl-CoA dehydrogenase, putative	66.634	14	0	89.281	1	0.996785	-0.00139868	0.964929	0.986776	3.8	2	2	0.765111	0.690512	7.186	2	1	14796000	5750500	9045900	16.3	8	8	1.0428	0.958589	25.441	9	2	152430000	65250000	87177000	14	7
	Tb927.11.14170	Tb927.11.14170	Tb927.11.14170	hypothetical protein, conserved	67.163	16.2	0	10.017	1	1.18029	0.0719878	0.0502806	0.392377	Tb927.11.14170	Tb927.11.14170	hypothetical protein, conserved	67.163	11.2	0	12.315	1	1.05242	0.0221907	0.42783	0.936405	0	0	0				0	0	0	0	0	10.2	5	5	1.50832	1.36983	78.067	5	1	31919000	20069000	11850000	8.3	4
	Tb927.10.5010	Tb927.10.5010	Tb927.10.5010	Mitochondrial elongation factor G, putative	83.982	16.2	0	42.348	1	0.969569	-0.0134213	0.671406	0.998911	Tb927.10.5010	Tb927.10.5010	Mitochondrial elongation factor G, putative	83.982	14.6	0	57.055	1	0.8817	-0.054679	0.130882	0.810962	0	0	0				0	0	0	0	0	12.9	8	8	1.05573	0.963484	17.877	10	2	86446000	43814000	42632000	12.9	8
	Tb927.10.12240	Tb927.10.12240	Tb927.10.12240	short-chain dehydrogenase, putative	36.075	16.2	0	15.298	1	1.08639	0.0359847	0.323283	0.998911													0	0	0				0	0	0	0	0	9.2	2	2	1.48045	1.35555	3.8798	2	0	12283000	7089700	5193400	16.2	3
	Tb927.11.6100	Tb927.11.6100	Tb927.11.6100	hypothetical protein, conserved	33.374	16.1	0	11.275	1	0.960869	-0.0173357	0.643278	0.998911													5	1	1				1	0	2973500	1404500	1569000	8	2	2	1.27188	1.15587	18.228	2	0	15855000	8067400	7787900	9.7	2
	Tb927.10.8730	Tb927.10.8730	Tb927.10.8730	hypothetical protein, conserved	50.876	16.1	0	15.148	1	1.01124	0.00485251	0.889525	0.998911													0	0	0				0	0	0	0	0	16.1	6	6	1.30952	1.1892	14.693	5	3	57606000	32588000	25018000	11.8	4
	Tb927.11.11690	Tb927.11.11690	Tb927.11.11690	vacuolar ATP synthase subunit b, putative,v- ATPase B subunit,vacuolar proton pump B subunit	55.619	16	0	15.635	1	0.942648	-0.0256506	0.525031	0.998911													4.8	2	2	1.23525	1.10155	13.647	2	1	5837900	3368800	2469100	11.9	5	5	1.02133	0.927558	7.6473	3	0	25896000	13218000	12679000	3.4	2
	Tb927.11.11470	Tb927.11.11470	Tb927.11.11470	hypothetical protein, conserved	32.022	16	0	7.7409	1	0.950346	-0.0221182	0.490683	0.998911													0	0	0				0	0	0	0	0	7.4	3	3	1.04223	0.939938	8.7067	4	1	18768000	9062100	9705700	6.7	3
	Tb927.3.1680	Tb927.3.1680	Tb927.3.1680	hypothetical protein, conserved	35.191	16	0	8.1564	1	0.996995	-0.00130703	0.967888	0.998911													11.3	3	3	1.04475	0.946342	2.1509	3	0	21104000	10494000	10610000	11.6	3	3	1.14672	1.06661	4.8991	3	1	81341000	42868000	38473000	8.8	2
	Tb927.3.4270	Tb927.3.4270	Tb927.3.4270	hypothetical protein, conserved	99.496	16	0	75.577	1	1.00646	0.00279765	0.931489	0.998911	Tb927.3.4270	Tb927.3.4270	hypothetical protein, conserved	99.496	13.1	0	40.866	1	1.01524	0.00656719	0.86045	0.979689	5.8	3	3	1.15251	1.02755	4.3403	3	1	11729000	6813200	4915400	16	10	10	1.06503	0.969274	14.285	10	3	148110000	75011000	73098000	14	9
	Tb927.9.15150	Tb927.9.15150;Tb927.9.15110	Tb927.9.15150;Tb927.9.15110	unspecified product	34.636	15.9	0	7.1655	2	1.07201	0.0301997	0.431301	0.998911	Tb927.9.15150;Tb927.9.15110	Tb927.9.15150;Tb927.9.15110	unspecified product	34.636	10.7	0	5.0315	2	1.03022	0.0129304	0.770768	0.974108	7.8	3	3	1.1598	1.04982	21.511	3	0	19353000	10201000	9151800	6.2	2	2	1.46776	1.34733	12.593	2	0	31434000	18158000	13276000	13.6	4
	Tb927.8.1870	Tb927.8.1870	Tb927.8.1870	Golgi/lysosome glycoprotein 1 (tGLP1)	67.597	15.9	0	33.458	1	0.999011	-0.000429623	0.989053	0.998911	Tb927.8.1870	Tb927.8.1870	Golgi/lysosome glycoprotein 1 (tGLP1)	67.597	17.4	0	26.288	1	0.899553	-0.0459733	0.142692	0.867344	2.3	1	1				1	0	2520400	1091000	1429400	15.9	6	6	1.08244	0.985125	16.383	5	0	32106000	15733000	16373000	15.9	6
	Tb927.11.10240	Tb927.11.10240	Tb927.11.10240	hslVU complex proteolytic subunit, putative,hslVU complex proteolytic subunit, threonine peptidase, Clan T(1), family T1B	22.684	15.8	0	8.1296	1	0.894782	-0.0482826	0.205278	0.926922	Tb927.11.10240	Tb927.11.10240	hslVU complex proteolytic subunit, putative,hslVU complex proteolytic subunit, threonine peptidase, Clan T(1), family T1B	22.684	15.8	0	7.8194	1	0.978926	-0.00925032	0.776567	0.975906	10.5	2	2	1.09515	0.977517	4.6798	2	1	6388600	3049100	3339500	15.8	3	3	1.09747	1.02	10.903	4	2	95909000	49165000	46744000	15.8	3
	Tb927.4.330	Tb927.4.330	Tb927.4.330	hypothetical protein, conserved	43.016	15.8	0	16.035	1	0.963789	-0.016018	0.638059	0.998911	Tb927.4.330	Tb927.4.330	hypothetical protein, conserved	43.016	17.4	0	14.557	1	0.935033	-0.0291732	0.442738	0.936405	5.5	2	2	1.12189	1.01542	1.0016	2	0	15263000	8343000	6920200	13.2	4	4	1.08957	0.998004	8.3552	4	0	49907000	24669000	25238000	11.9	4
	Tb927.6.2190	Tb927.6.2190	Tb927.6.2190	hypothetical protein, conserved	31.531	15.7	0	6.1076	1	1.03233	0.0138183	0.694549	0.998911													0	0	0				0	0	0	0	0	7	2	2	0.861401	0.782595	43.998	2	1	10151000	4021400	6129800	8.7	2
	Tb927.10.5340	Tb927.10.5340;Tb927.10.5330;Tb11.v5.1060;Tb11.v5.0243	Tb927.10.5340;Tb927.10.5330;Tb11.v5.1060;Tb11.v5.0243	40S ribosomal protein S18, putative (RPS18)	17.51	15.7	0	14.566	4	1.06711	0.0282088	0.400274	0.998911	Tb927.10.5340;Tb927.10.5330;Tb11.v5.1060;Tb11.v5.0243	Tb927.10.5340;Tb927.10.5330;Tb11.v5.1060;Tb11.v5.0243	40S ribosomal protein S18, putative (RPS18)	17.51	15.7	0	44.34	4	0.979306	-0.00908153	0.77321	0.97437	15.7	2	2	1.21941	1.07257	3.1669	2	0	8175800	4468700	3707100	15.7	2	2	1.1736	1.05483	4.6851	2	0	23127000	12328000	10799000	9.2	1
	Tb927.10.2640	Tb927.10.2640;Tb11.v5.0525	Tb927.10.2640;Tb11.v5.0525	intraflagellar transport protein IFT81, putative	84.645	15.7	0	16.505	2	0.913246	-0.0394121	0.295343	0.998911													0	0	0				0	0	0	0	0	13.8	8	8	1.18194	1.07861	15.25	6	1	53657000	28383000	25274000	9.2	5
	Tb927.9.13990	Tb927.9.13990	Tb927.9.13990	RNA-binding protein, putative (DRBD2)	34.618	15.7	0	9.5105	1	0.970351	-0.0130712	0.68604	0.998911													0	0	0				0	0	0	0	0	15.7	4	4	1.08449	0.99167	6.4312	4	1	71737000	37572000	34165000	13.1	3
	Tb927.5.4420	Tb927.5.4420;Tb05.5K5.70	Tb927.5.4420;Tb05.5K5.70	nucleolar RNA helicase II, putative,nucleolar RNA helicase Gu, putative	68.786	15.5	0	12.042	2	0.984189	-0.0069216	0.836537	0.998911													3.8	2	2	1.02226	0.968804	10.495	2	1	1615400	715300	900080	7.8	4	4	1.18965	1.09276	22.131	4	0	26552000	14550000	12001000	13.6	6
	Tb927.10.12710	Tb927.10.12710	Tb927.10.12710	heat shock protein 110, putative	90.863	15.5	0	27.561	1	0.879657	-0.0556865	0.149439	0.831157													0	0	0				0	0	0	0	0	12.6	8	8	1.09697	0.99691	17.069	7	4	50037000	26435000	23602000	7.2	5
	Tb11.v5.0807	Tb11.v5.0807;Tb927.9.13510	Tb11.v5.0807;Tb927.9.13510	ribonuclease, putative	64.261	15.5	0	15.061	2	1.03413	0.0145761	0.640425	0.998911	Tb11.v5.0807;Tb927.9.13510	Tb11.v5.0807;Tb927.9.13510	ribonuclease, putative	64.261	16.6	0	17.439	2	0.989999	-0.00436511	0.917889	0.984587	3.7	2	2				1	0	2974600	1381500	1593100	11.3	6	6	1.10797	1.02356	10.344	6	0	95873000	50311000	45562000	11.3	6
	Tb927.11.860	Tb927.11.860	Tb927.11.860	leucine-rich repeat protein (LRRP), putative	106.7	15.5	0	54.072	1	0.959052	-0.0181578	0.633166	0.998911	Tb927.11.860	Tb927.11.860	leucine-rich repeat protein (LRRP), putative	106.7	8.9	0	28.782	1	0.920596	-0.035931	0.258013	0.936405	3.4	2	2				1	0	2514600	1462800	1051800	15	11	11	1.27615	1.16158	33.805	10	3	52157000	28509000	23648000	13.7	10
	Tb927.6.3930	Tb927.6.3930	Tb927.6.3930	hypothetical protein, conserved	49.246	15.5	0	27.744	1	0.862258	-0.0643627	0.06448	0.464145													0	0	0				0	0	0	0	0	15	4	4	0.813736	0.737246	17.364	4	2	30600000	13364000	17236000	6.6	2
	Tb927.11.9130	Tb927.11.9130	Tb927.11.9130	replication factor A, 51kDa subunit, putative	52.331	15.3	0	13.067	1	0.974697	-0.0111304	0.735302	0.998911	Tb927.11.9130	Tb927.11.9130	replication factor A, 51kDa subunit, putative	52.331	7.6	0	6.9305	1	1.00837	0.00361822	0.900158	0.984587	2.2	1	1				1	1	1869900	644780	1225100	11	4	4	1.14924	1.04741	9.4671	3	0	21613000	11382000	10231000	9.9	4
	Tb927.6.4370	Tb927.6.4370	Tb927.6.4370	eukaryotic translation initiation factor 3 subunit 7-like protein	57.974	15.2	0	21.089	1	1.07519	0.0314839	0.319622	0.998911	Tb927.6.4370	Tb927.6.4370	eukaryotic translation initiation factor 3 subunit 7-like protein	57.974	6.1	0	8.5236	1	1.08067	0.0336922	0.263884	0.936405	6.1	3	3	1.0033	0.903342	8.5307	3	0	18955000	9399400	9555600	15.2	7	7	1.05799	0.957946	12.799	6	2	97782000	55377000	42405000	12.5	6
	Tb927.10.14510	Tb927.10.14510	Tb927.10.14510	hypothetical protein, conserved	95.105	15.2	0	40.315	1	1.05124	0.0217038	0.494127	0.998911	Tb927.10.14510	Tb927.10.14510	hypothetical protein, conserved	95.105	8.4	0	24.128	1	1.05835	0.0246293	0.360915	0.936405	5.4	4	4	1.11672	0.998203	9.0612	3	0	15712000	8808600	6902900	9.4	6	6	1.0812	0.985707	24.272	6	0	57023000	28668000	28355000	10.5	7
	Tb927.7.6920	Tb927.7.6920	Tb927.7.6920	hypothetical protein, conserved	70.056	15.2	0	26.208	1	1.00387	0.00167772	0.957204	0.998911	Tb927.7.6920	Tb927.7.6920	hypothetical protein, conserved	70.056	12.8	0	12.338	1	0.919243	-0.0365696	0.175801	0.919832	7.1	5	5	1.05454	0.955932	17.179	5	1	28156000	14190000	13966000	11.9	8	8	1.05106	0.967586	17.799	9	3	77707000	38169000	39538000	13.6	9
	Tb927.1.5000	Tb927.1.5000	Tb927.1.5000	hypothetical protein, conserved	30.458	15.1	0	21.154	1	0.852702	-0.0692028	0.0438314	0.358816	Tb927.1.5000	Tb927.1.5000	hypothetical protein, conserved	30.458	15.1	0	26.207	1	0.917822	-0.0372415	0.188741	0.928726	8.1	2	2				1	0	11490000	5745000	5744600	15.1	3	3	0.767048	0.697593	31.479	3	2	33713000	15843000	17871000	15.1	3
	Tb927.8.4820	Tb927.8.4820;Tb11.v5.0659	Tb927.8.4820	eukaryotic translation initation factor 4 gamma, putative	69.338	15.1	0	23.464	2	0.988778	-0.00490112	0.879946	0.998911	Tb927.8.4820;Tb11.v5.0659	Tb927.8.4820;Tb11.v5.0659	eukaryotic translation initation factor 4 gamma, putative	69.338	10.1	0	19.749	2	0.743418	-0.128767	0.177547	0.919832	2.7	1	1				1	0	1613000	887410	725600	7.9	4	4	1.15157	1.0595	7.0893	4	1	22315000	10650000	11665000	12.4	6
	Tb927.7.3940	Tb927.7.3940	Tb927.7.3940	mitochondrial carrier protein,adenine nucleotide mitochondrial translocator, putative (MCP16)	36.34	15.1	0	12.155	1	1.08418	0.0351009	0.283397	0.998911													0	0	0				0	0	0	0	0	15.1	4	4	1.16481	1.0445	29.599	4	1	16464000	8524500	7939300	15.1	4
	Tb927.7.4310	Tb927.7.4310	Tb927.7.4310	hypothetical protein, conserved	53.736	15.1	0	31.157	1	1.84992	0.267153	1.30623e-07	5.45351e-06	Tb927.7.4310	Tb927.7.4310	hypothetical protein, conserved	53.736	16.8	0	24.303	1	3.19983	0.505126	7.93815e-06	0.000383615	8	3	3	1.81815	1.64306	17.224	2	1	3672100	2344400	1327700	13	5	5	2.21656	2.0167	9.7385	5	2	39541000	26086000	13454000	10.5	4
	Tb927.11.4140	Tb927.11.4140	Tb927.11.4140	hypothetical protein, conserved	24.007	15	0	42.98	1	0.933068	-0.0300867	0.346225	0.998911													10.8	1	1				1	0	1467100	744870	722220	10.8	1	1	0.989609	0.942241	18.631	2	0	3448800	1613100	1835700	10.8	1
	Tb927.11.2410	Tb927.11.2410	Tb927.11.2410	hypothetical protein, conserved	24.58	14.9	0	11.483	1	0.94222	-0.0258476	0.42868	0.998911	Tb927.11.2410	Tb927.11.2410	hypothetical protein, conserved	24.58	14.9	0	13.211	1	0.946025	-0.0240975	0.477983	0.936405	4.1	1	1				0	0	0	0	0	14.9	3	3	1.06801	0.978857	6.9018	2	0	26054000	11758000	14296000	14.9	3
	Tb927.3.2150	Tb927.3.2150	Tb927.3.2150	protein phosphatase 2C, putative	40.009	14.9	0	5.4929	1	1.07937	0.03317	0.330772	0.998911													5	2	2	1.34054	1.20646	51.317	2	0	3667300	2034800	1632500	7.7	3	3	1.06598	0.968054	20.923	3	1	18634000	9034600	9599500	3.6	1
	Tb927.3.5580	Tb927.3.5580	Tb927.3.5580	tryptophanyl-tRNA synthetase	44.246	14.9	0	24.985	1	1.28399	0.108563	0.0833252	0.565663													2.1	1	1				1	0	2851700	1358500	1493200	12.9	4	4	0.945895	0.859328	12.507	3	1	27828000	10809000	17019000	10.5	3
	Tb927.11.16740	Tb927.11.16740	Tb927.11.16740	chaperone protein DNAj, putative	42.846	14.8	0	8.8102	1	0.933559	-0.0298581	0.373372	0.998911													2.3	1	1				1	0	2673600	1256700	1416900	9.1	3	3	1.08665	0.988533	13.072	4	2	40465000	20095000	20370000	9.4	3
	Tb927.3.1620	Tb927.3.1620	Tb927.3.1620	hypothetical protein, conserved	174.37	14.8	0	70.37	1	0.978391	-0.00948758	0.773254	0.998911	Tb927.3.1620	Tb927.3.1620	hypothetical protein, conserved	174.37	11.8	0	72.005	1	0.972907	-0.0119285	0.674494	0.963087	3	5	5	1.04438	0.939673	15.464	5	0	20225000	10375000	9850100	13.9	20	20	1.13401	1.03218	23.314	19	3	179510000	90299000	89216000	13.2	19
	Tb927.11.5040	Tb927.11.5040	Tb927.11.5040	leucine-rich repeat protein (LRRP), putative	48.562	14.8	0	52.316	1	0.949395	-0.0225528	0.494069	0.998911	Tb927.11.5040	Tb927.11.5040	leucine-rich repeat protein (LRRP), putative	48.562	15.5	0	37.585	1	1.02575	0.0110416	0.739849	0.965697	5.7	2	2				1	0	1354300	736610	617670	11.1	4	4	1.09041	0.994036	9.6237	4	2	37913000	19601000	18312000	14.8	5
	Tb927.8.2160	Tb927.8.2160	Tb927.8.2160	multidrug resistance protein A,p-glycoprotein (PGPA)	174.68	14.7	0	50.052	1	1.04903	0.020788	0.517747	0.998911	Tb927.8.2160	Tb927.8.2160	multidrug resistance protein A,p-glycoprotein (PGPA)	174.68	15.2	0	63.031	1	0.969097	-0.0136326	0.620261	0.949182	2.2	3	3	1.18072	1.06194	8.708	2	0	11142000	6291100	4850400	13.5	20	20	1.08529	0.997208	16.594	19	4	204760000	99877000	104890000	11	17
	Tb927.10.6050	Tb927.10.6050;Tb11.v5.0198;Tb11.v5.0197	Tb927.10.6050;Tb11.v5.0198	clathrin heavy chain (CHC)	190.62	14.7	0	68.441	3	0.969935	-0.0132574	0.703314	0.998911	Tb927.10.6050;Tb11.v5.0198;Tb11.v5.0197	Tb927.10.6050;Tb11.v5.0198	clathrin heavy chain (CHC)	190.62	6	0	58.313	3	0.869257	-0.060852	0.267507	0.936405	0.9	1	1				0	0	0	0	0	13.4	17	17	1.22039	1.11308	18.063	18	8	146890000	67485000	79400000	7.6	10
	Tb927.1.3950	Tb927.1.3950	Tb927.1.3950	alanine aminotransferase (ALAT)	55.704	14.7	0	15.211	1	0.918959	-0.0367038	0.268939	0.998911	Tb927.1.3950	Tb927.1.3950	alanine aminotransferase (ALAT)	55.704	7.9	0	11.529	1	0.903409	-0.0441158	0.342176	0.936405	7.1	3	3	1.05651	0.945895	2.6672	3	0	8153000	3918300	4234700	14.7	5	5	0.923276	0.846812	22.593	6	3	47766000	24086000	23679000	7.9	3
	Tb927.5.2580	Tb927.5.2580	Tb927.5.2580	hypothetical protein, conserved	33.52	14.6	0	12.513	1	1.06014	0.0253613	0.455754	0.998911													6.8	2	2	0.939496	0.826856	3.9553	2	0	3897500	1791400	2106100	6.8	2	2	1.10226	1.04268	5.1339	2	0	11273000	6257400	5015600	11.5	3
	Tb927.7.5940	Tb927.7.5940	Tb927.7.5940	Protein Associated with Differentiation (TbPAD2)	67.151	14.5	0	42.633	1	1.00873	0.00377697	0.9093	0.998911	Tb927.7.5940	Tb927.7.5940	Protein Associated with Differentiation (TbPAD2)	67.151	16.9	0	64.193	1	0.932148	-0.0305151	0.374368	0.936405	5.8	3	0	1.17155	1.07157	9.3377	3	0	35027000	18927000	16100000	7.6	3	0	1.07726	0.977899	10.176	4	0	62596000	32645000	29951000	12.7	4
	Tb927.7.1670	Tb927.7.1670	Tb927.7.1670	hypothetical protein, conserved	20.864	14.5	0	6.1622	1	0.868273	-0.0613439	0.189276	0.908309													14.5	2	2	1.37652	1.23019	20.075	2	0	11054000	6568600	4485100	0	0	0				0	0	0	0	0	14.5	2
	Tb927.6.4560	Tb927.6.4560	Tb927.6.4560	hypothetical protein, conserved	47.192	14.5	0	22.821	1	1.02607	0.011176	0.725473	0.998911	Tb927.6.4560	Tb927.6.4560	hypothetical protein, conserved	47.192	22.9	0	14.336	1	0.945323	-0.0244199	0.439605	0.936405	1.7	1	1				1	0	5831100	3008400	2822700	14.5	6	6	1.16648	1.07859	16.175	7	3	104490000	53480000	51012000	14.5	6
	Tb927.11.3900	Tb927.11.3900	Tb927.11.3900	glycosyltransferase family-like protein, putative	31.198	14.5	0	7.4653	1	1.05973	0.0251947	0.465143	0.998911	Tb927.11.3900	Tb927.11.3900	glycosyltransferase family-like protein, putative	31.198	18.2	0	10.66	1	0.928417	-0.0322571	0.363768	0.936405	4	1	1	1.3223	1.18319	14.285	2	2	7862000	4243200	3618800	14.5	3	3	1.05821	0.949487	1.8082	2	1	24606000	12359000	12247000	14.5	3
	Tb927.3.5630	Tb927.3.5630	Tb927.3.5630	3,2-trans-enoyl-CoA isomerase, mitochondrial precursor, putative	33.883	14.5	0	16.036	1	1.03399	0.0145148	0.67128	0.998911	Tb927.3.5630	Tb927.3.5630	3,2-trans-enoyl-CoA isomerase, mitochondrial precursor, putative	33.883	32.5	0	48.036	1	0.915013	-0.0385725	0.187545	0.928726	6.4	2	2	1.24712	1.13723	8.0538	2	0	41136000	22201000	18936000	8.7	3	3	1.12611	1.02863	20.595	3	1	91811000	47497000	44314000	6.4	2
	Tb927.3.3520	Tb927.3.3520	Tb927.3.3520	hypothetical protein, conserved	47.641	14.5	0	22.055	1	1.10968	0.0451981	0.163649	0.859417	Tb927.3.3520	Tb927.3.3520	hypothetical protein, conserved	47.641	16.4	0	24.984	1	1.08241	0.0343937	0.351044	0.936405	2.3	1	1				1	0	4733300	2462100	2271200	12.4	4	4	1.14474	0.997606	33.362	5	1	36583000	19648000	16935000	12.9	4
	Tb927.11.510	Tb927.11.510;Tb927.11.500	Tb927.11.510;Tb927.11.500	RNA-binding protein, UBP2 (UBP2)	19.559	14.3	0	10.293	2	1.10982	0.0452526	0.246199	0.986466													0	0	0				0	0	0	0	0	9.7	1	1	1.6261	1.4856	15.485	3	2	20335000	13788000	6546900	14.3	2
	Tb927.9.1950	Tb927.9.1950	Tb927.9.1950	hypothetical protein, conserved	46.906	14.3	0	14.387	1	0.860627	-0.0651848	0.058664	0.429688													5.9	2	2				1	0	5965000	2907700	3057400	9.1	3	3	0.89823	0.832432	9.2886	3	0	34253000	15943000	18310000	11.1	3
	Tb927.3.640	Tb927.3.640	Tb927.3.640	hypothetical protein, conserved	32.723	14.2	0	43.512	1	1.22912	0.0895945	0.0135991	0.144213	Tb927.3.640	Tb927.3.640	hypothetical protein, conserved	32.723	14.2	0	19.952	1	0.98857	-0.00499256	0.8714	0.979689	10.1	2	2	1.44001	1.29682	12.431	2	0	4315000	2367300	1947700	14.2	3	3	1.32814	1.19272	8.0942	4	0	17210000	8757100	8453300	14.2	3
	Tb927.11.870	Tb927.11.870	Tb927.11.870	hypothetical protein, conserved	28.776	14.2	0	7.8313	1	0.882953	-0.0540626	0.106033	0.664159													0	0	0				0	0	0	0	0	14.2	3	3	0.929454	0.844238	8.9223	3	1	26839000	12555000	14285000	14.2	3
	Tb927.9.15010	Tb927.9.15010	Tb927.9.15010	hypothetical protein, conserved	23.182	14.2	0	6.2239	1	1.20031	0.0792934	0.0382519	0.325922													3.9	1	1				1	0	3832300	1835600	1996700	10.3	2	2	1.5707	1.42741	28.39	2	1	19340000	11618000	7722100	14.2	3
	Tb927.11.14090	Tb927.11.14090	Tb927.11.14090	hypothetical protein, conserved	51.674	14.2	0	27.337	1	0.86547	-0.062748	0.0812496	0.556093	Tb927.11.14090	Tb927.11.14090	hypothetical protein, conserved	51.674	12.1	0	10.978	1	0.958748	-0.0182954	0.553741	0.936405	3.1	1	1				1	1	1547500	511410	1036000	12.1	4	4	0.915081	0.826105	12.305	6	1	38580000	18042000	20539000	14.2	5
	Tb927.10.5900	Tb927.10.5900	Tb927.10.5900	hypothetical protein, conserved	51.739	14.1	0	11.542	1	0.991256	-0.00381429	0.912616	0.998911													0	0	0				0	0	0	0	0	14.1	5	5	1.20227	1.09006	21.076	6	4	34359000	15289000	19070000	7.1	3
	Tb927.9.5100	Tb927.9.5100;Tb927.9.5040	Tb927.9.5100;Tb927.9.5040	cAMP-specific phosphodiesterase (PDEB2)	103.22	14.1	0	26.237	2	0.973609	-0.0116153	0.715122	0.998911	Tb927.9.5100;Tb927.9.5040	Tb927.9.5100;Tb927.9.5040	cAMP-specific phosphodiesterase (PDEB2)	103.22	15.1	0	31.41	2	0.986272	-0.0060031	0.827257	0.976256	1.6	1	1				1	1	1558500	901060	657440	12.3	9	9	1.06939	0.97561	11.149	8	1	81552000	38660000	42893000	6.7	5
	Tb927.9.10710	Tb927.9.10710	Tb927.9.10710	elongation factor 1-alpha, putative,hsp70 subfamily B suppressor 1	70.209	14.1	0	29.969	1	1.05309	0.0224652	0.511539	0.998911	Tb927.9.10710	Tb927.9.10710	elongation factor 1-alpha, putative,hsp70 subfamily B suppressor 1	70.209	14.6	0	28.751	1	0.971907	-0.0123753	0.718213	0.964193	4.7	3	3	1.17972	1.06474	17.061	2	0	11744000	6371500	5372000	12.6	7	7	1.20646	1.11616	9.3554	8	1	111820000	61332000	50490000	11.1	6
	Tb927.7.1910	Tb927.7.1910	Tb927.7.1910	pyridoxal phosphate containing glycine decarboxylase, putative (GCVP)	106.29	14.1	0	24.647	1	1.02503	0.0107366	0.742956	0.998911	Tb927.7.1910	Tb927.7.1910	pyridoxal phosphate containing glycine decarboxylase, putative (GCVP)	106.29	15.7	0	34.344	1	0.976635	-0.0102678	0.696398	0.964193	3	3	3	1.08312	0.97561	14.602	3	0	16331000	8747700	7583300	13.2	10	10	1.18444	1.06924	96.369	9	1	68854000	39393000	29461000	7.8	7
	Tb927.11.12380	Tb927.11.12380	Tb927.11.12380	hypothetical protein, conserved	46.26	14	0	21.225	1	0.995158	-0.00210781	0.947088	0.998911													3.1	1	1				1	1	1508100	792240	715890	14	4	4	1.10605	1.00604	13.564	3	0	26640000	14658000	11982000	9.4	3
	Tb927.10.9910	Tb927.10.9910	Tb927.10.9910	hypothetical protein, conserved	48.986	14	0	12.839	1	0.977125	-0.01005	0.755814	0.998911													3.1	1	1				1	0	1960200	827310	1132800	14	4	4	1.12507	1.02333	22.673	4	2	26842000	14569000	12272000	7.3	2
	Tb927.11.14190	Tb927.11.14190	Tb927.11.14190	hypothetical protein, conserved	100.47	14	0	31.166	1	0.970682	-0.0129229	0.696828	0.998911													1.9	2	2				1	0	2096600	1071000	1025600	7.5	6	6	1.04909	0.952835	212.33	6	4	312620000	280070000	32554000	5	4
	Tb927.11.3490	Tb927.11.3490	Tb927.11.3490	hypothetical protein, conserved	87.8	14	0	26.384	1	1.06022	0.0253951	0.457969	0.998911	Tb927.11.3490	Tb927.11.3490	hypothetical protein, conserved	87.8	11.7	0	19.436	1	1.09032	0.037554	0.291506	0.936405	5.3	3	3	1.195	1.07365	18.329	3	0	7999800	4579800	3420000	11	7	7	1.23942	1.13152	16.132	8	4	55789000	30934000	24855000	14	9
	Tb927.7.4470	Tb927.7.4470	Tb927.7.4470	hypothetical protein, conserved	22.398	14	0	12.662	1	1.0116	0.00500718	0.877167	0.998911													0	0	0				0	0	0	0	0	8.8	2	2	1.1793	1.15894	0.68002	3	0	33372000	15618000	17755000	14	3
	Tb927.8.7410	Tb927.8.7410;Tb927.4.5010	Tb927.8.7410;Tb927.4.5010	calreticulin, putative	45.021	13.9	0	16.551	2	0.934962	-0.0292062	0.367782	0.998911													0	0	0				0	0	0	0	0	13.9	6	6	1.02124	0.92302	14.937	8	1	98304000	50063000	48241000	11.9	4
	Tb927.9.7470	Tb927.9.7470;Tb927.2.6320;Tb927.2.6150;Tb927.6.220;Tb927.2.6240;Tb927.2.6200;Tb927.2.6280	Tb927.9.7470	purine nucleoside transporter (NT10)	50.675	13.9	0	70.783	7	0.934479	-0.0294305	0.386169	0.998911	Tb927.9.7470;Tb927.2.6320;Tb927.2.6150;Tb927.6.220;Tb927.2.6240;Tb927.2.6200;Tb927.2.6280	Tb927.9.7470	purine nucleoside transporter (NT10)	50.675	13.9	0	38.667	7	0.863797	-0.0635883	0.126063	0.797544	8.7	2	2	1.13608	1.00587	5.5287	2	0	17740000	9337300	8402400	11.7	3	3	0.964227	0.859845	18.64	4	1	24830000	12860000	11970000	9.1	2
	Tb927.9.13380	Tb927.9.13380	Tb927.9.13380	phosphoinositide-binding protein, putative	48.172	13.8	0	8.8893	1	1.06109	0.0257523	0.437066	0.998911	Tb927.9.13380	Tb927.9.13380	phosphoinositide-binding protein, putative	48.172	10.3	0	8.4351	1	1.0209	0.00898286	0.715042	0.964193	5.7	2	2	1.12826	1.00783	10.806	2	0	4791200	2771500	2019700	13.8	5	5	1.23321	1.15943	5.0609	4	1	17091000	7920800	9169900	4.8	2
	Tb927.8.6860	Tb927.8.6860	Tb927.8.6860	hypothetical protein, conserved	81.647	13.8	0	27.204	1	1.0216	0.00928199	0.772937	0.998911	Tb927.8.6860	Tb927.8.6860	hypothetical protein, conserved	81.647	15.8	0	26.696	1	0.953225	-0.0208045	0.545185	0.936405	3.1	2	2	0.967118	0.86949	26.231	2	0	4772300	2203100	2569200	13.8	8	8	1.18507	1.03324	19.576	9	6	49066000	24579000	24487000	8.4	5
	Tb927.10.9400	Tb927.10.9400	Tb927.10.9400	branch point binding protein, putative	31.63	13.7	0	14.253	1	0.96347	-0.0161618	0.605895	0.998911	Tb927.10.9400	Tb927.10.9400	branch point binding protein, putative	31.63	32.5	0	27.445	1	1.02046	0.00879681	0.731993	0.964193	4.4	2	2	0.938262	0.857927	4.6913	2	0	20505000	9609700	10895000	10.3	4	4	0.998104	0.910415	8.444	4	0	73283000	39001000	34282000	10.3	4
	Tb927.8.3750	Tb927.8.3750	Tb927.8.3750	nucleolar protein, putative	54.358	13.7	0	14.085	1	0.996043	-0.00172198	0.959157	0.998911													1.9	1	1				1	0	4254600	1991000	2263600	10.8	4	4	1.08258	0.989022	16.616	4	1	26150000	12597000	13552000	13.7	5
	Tb927.11.6300	Tb927.11.6300	Tb927.11.6300	40S ribosomal protein S5, putative	21.386	13.7	0	5.4165	1	0.917372	-0.0374545	0.284487	0.998911	Tb927.11.6300	Tb927.11.6300	40S ribosomal protein S5, putative	21.386	13.7	0	8.0399	1	0.965964	-0.0150391	0.548433	0.936405	13.7	2	2	0.721553	0.64658	20.688	3	2	14071000	6559500	7511000	13.7	2	2	1.00073	0.924642	10.26	3	0	34750000	16865000	17885000	13.7	2
	Tb927.10.7550	Tb927.10.7550	Tb927.10.7550	hypothetical protein, conserved	62.61	13.7	0	11.225	1	0.960777	-0.0173774	0.581132	0.998911													0	0	0				0	0	0	0	0	8.1	4	4	1.02587	0.942063	19.523	4	0	19413000	9780000	9633000	13.7	6
	Tb927.7.2070	Tb927.7.2070	Tb927.7.2070	heat shock protein DNAJ, putative	36.377	13.7	0	3.6066	1	1.29631	0.112708	0.00186762	0.025991													5.2	2	2	1.32055	1.18103	7.5818	2	0	5415400	3139600	2275800	7.3	3	3	1.41395	1.26886	12.087	3	0	13265000	7264300	6000400	13.7	5
	Tb927.8.8180	Tb927.8.8180;Tb927.4.4150	Tb927.8.8180;Tb927.4.4150	mitochondrial RNA binding complex 1 subunit (MRB8180)	103.45	13.6	0	26.155	2	0.940673	-0.0265615	0.432431	0.998911	Tb927.8.8180;Tb927.4.4150	Tb927.8.8180;Tb927.4.4150	mitochondrial RNA binding complex 1 subunit (MRB8180)	103.45	20.2	0	43.885	2	0.955623	-0.0197134	0.486987	0.936405	4.1	4	4	1.0191	0.918105	10.091	4	0	25523000	12285000	13237000	11.8	11	11	1.11069	1.00749	8.272	12	3	193530000	105540000	87989000	9.5	10
	Tb927.10.5220	Tb927.10.5220;Tb11.v5.0235	Tb927.10.5220;Tb11.v5.0235	hypothetical protein, conserved	51.172	13.6	0	16.468	2	1.22587	0.0884441	0.0149856	0.154481													0	0	0				0	0	0	0	0	6.3	2	2	1.22296	1.11899	20.976	3	2	36867000	20223000	16644000	9.8	3
	Tb927.11.4910	Tb927.11.4910	Tb927.11.4910	predicted ankyrin repeat family protein	43.647	13.5	0	11.96	1	1.02877	0.0123177	0.700875	0.998911	Tb927.11.4910	Tb927.11.4910	predicted ankyrin repeat family protein	43.647	13.5	0	10.644	1	0.992299	-0.00335757	0.903184	0.984587	4.6	2	2				1	0	2321300	1179400	1141900	13.5	5	5	1.18034	1.07567	17.757	4	1	31035000	16743000	14292000	13.5	5
	Tb927.5.900	Tb927.5.900;Tb11.v5.0559	Tb927.5.900;Tb11.v5.0559	oligosaccharyl transferase subunit, putative	92.232	13.5	0	40.118	2	1.5662	0.194847	0.00013164	0.00261713	Tb927.5.900;Tb927.5.910;Tb11.v5.0559	Tb927.5.900;Tb927.5.910;Tb11.v5.0559	oligosaccharyl transferase subunit, putative	92.232	13.4	0	31.098	3	1.25051	0.0970882	0.0291382	0.273722	3.2	2	0				1	0	10722000	7051300	3670600	12.7	10	1	1.92965	1.71195	10.54	12	2	222880000	97938000	124940000	11.9	8
	Tb927.11.7250	Tb927.11.7250;Tb11.v5.0257	Tb927.11.7250;Tb11.v5.0257	hypothetical protein, conserved	53.363	13.5	0	15.849	2	1.27222	0.104563	0.0154566	0.157393													0	0	0				0	0	0	0	0	13.5	5	5	1.80927	1.64236	17.043	5	2	31851000	19210000	12641000	10.3	4
	Tb927.10.2230	Tb927.10.2230	Tb927.10.2230	adrenodoxin reductase, putative,ferredoxin NADP reductase-like protein	65.601	13.5	0	21.328	1	0.990717	-0.00405032	0.895923	0.998911													0	0	0				0	0	0	0	0	8	3	3	0.96043	0.898634	58.26	3	2	20649000	8568400	12081000	10	4
	Tb927.11.2610	Tb927.11.2610	Tb927.11.2610	hypothetical protein, conserved	50.887	13.4	0	86.755	1	0.947912	-0.0232321	0.492162	0.998911	Tb927.11.2610	Tb927.11.2610	hypothetical protein, conserved	50.887	13.4	0	121.85	1	0.940289	-0.0267385	0.337245	0.936405	3.7	2	2	1.06235	0.961816	8.0759	2	0	11072000	5810800	5261300	13.4	4	4	1.04665	0.931619	8.6307	5	0	27418000	13056000	14362000	8.9	3
	Tb927.11.3530	Tb927.11.3530	Tb927.11.3530	hypothetical protein, conserved	26.464	13.3	0	10.926	1	0.90881	-0.041527	0.201044	0.926922	Tb927.11.3530	Tb927.11.3530	hypothetical protein, conserved	26.464	13.3	0	7.1096	1	1.01991	0.00856375	0.76513	0.972416	13.3	4	4	0.920471	0.832154	14.997	4	0	19314000	9504300	9809700	5.8	2	2	0.911494	0.832709	0.081292	2	0	12154000	5469700	6684700	4.9	1
	Tb927.10.4760	Tb927.10.4760	Tb927.10.4760	hypothetical protein, conserved	27.159	13.2	0	6.2381	1	1.19031	0.0756588	0.0935134	0.610029													0	0	0				0	0	0	0	0	9.9	2	2	1.9908	1.78485	54.278	2	1	29887000	21201000	8685700	9.9	2
	Tb927.1.730	Tb927.1.730	Tb927.1.730	hypothetical protein, conserved	62.84	13.2	0	52.27	1	0.996165	-0.0016689	0.957917	0.998911	Tb927.1.730	Tb927.1.730	hypothetical protein, conserved	62.84	15.6	0	28.677	1	1.00981	0.00423957	0.876644	0.979813	5.8	2	2	1.05306	0.949217	14.888	2	0	10290000	5707400	4582600	13.2	6	6	0.998203	0.916254	8.5585	10	3	133870000	68964000	64906000	11.4	5
	Tb927.11.6870	Tb927.11.6870	Tb927.11.6870	14-3-3 protein	29.196	13.1	0	6.3551	1	0.908172	-0.0418317	0.683907	0.998911													0	0	0				0	0	0	0	0	7.1	2	2	3.65551	3.36157	160.51	2	0	35246000	30150000	5096200	9.1	2
	Tb927.4.3480	Tb927.4.3480	Tb927.4.3480	hypothetical protein	19.994	13.1	0	8.4213	1	0.964353	-0.0157638	0.620857	0.998911													0	0	0				0	0	0	0	0	13.1	2	2	1.01742	0.933271	2.7874	2	0	33731000	16643000	17088000	13.1	2
	Tb927.10.10160	Tb927.10.10160	Tb927.10.10160	hypothetical protein, conserved	42.907	13.1	0	18.814	1	0.905353	-0.043182	0.234848	0.986466													2.8	1	1				0	0	0	0	0	10.3	3	3	1.14554	1.01262	16.79	3	1	17027000	8785800	8241400	8.2	2
	Tb927.4.3300	Tb927.4.3300	Tb927.4.3300	mitochondrial ATP-dependent zinc metallopeptidase, putative,metallo-peptidase, Clan MA(E) Family M41	78.872	13.1	0	25.679	1	1.80029	0.255341	4.69687e-07	1.70517e-05	Tb927.4.3300	Tb927.4.3300	mitochondrial ATP-dependent zinc metallopeptidase, putative,metallo-peptidase, Clan MA(E) Family M41	78.872	15.7	0	39.305	1	2.79166	0.445862	3.60924e-06	0.000223773	2.6	1	1	2.13411	2.02008	7.6406	2	1	1518900	1019200	499650	10	6	6	2.02429	1.87942	7.6053	7	1	65741000	44807000	20934000	11.1	7
	Tb927.9.12700	Tb927.9.12700	Tb927.9.12700	phospholipase A1, putative	49.911	13	0	14.614	1	0.973616	-0.0116124	0.729902	0.998911													2.9	1	1				1	0	1978900	948120	1030700	9.2	4	4	1.18402	1.0776	12.59	5	2	43914000	22558000	21356000	12.3	4
	Tb927.9.9700	Tb927.9.9700	Tb927.9.9700	hypothetical protein, conserved	51.819	13	0	13.217	1	0.85942	-0.0657945	0.0554896	0.417422													0	0	0				0	0	0	0	0	13	5	5	0.86783	0.805607	24.08	6	2	55371000	26949000	28422000	7.8	3
	Tb927.11.9640	Tb927.11.9640	Tb927.11.9640	glycyl-tRNA synthetase, putative	70.175	12.8	0	18.253	1	0.867411	-0.0617752	0.106584	0.664159	Tb927.11.9640	Tb927.11.9640	glycyl-tRNA synthetase, putative	70.175	9.3	0	8.4022	1	0.942891	-0.0255387	0.401059	0.936405	2.7	2	2				1	1	10809000	8414000	2395300	9.5	5	5	1.10646	1.00557	7.8714	4	1	25507000	13212000	12295000	6.2	4
	Tb927.7.3370	Tb927.7.3370	Tb927.7.3370	hypothetical protein, conserved	67.485	12.8	0	10.087	1	1.00902	0.0039	0.899994	0.998911	Tb927.7.3370	Tb927.7.3370	hypothetical protein, conserved	67.485	7.2	0	7.8478	1	0.735224	-0.13358	0.173984	0.919832	0	0	0				0	0	0	0	0	8.4	5	5	0.993443	0.914829	42.146	5	2	73840000	18048000	55792000	7.7	4
	Tb927.11.2920	Tb927.11.2920	Tb927.11.2920	glycerolphosphate mutase, putative	33.71	12.7	0	4.1948	1	0.873505	-0.0587344	0.131548	0.773538													0	0	0				0	0	0	0	0	12.7	4	4	1.11114	1.01181	6.911	3	0	17716000	8391700	9324100	8.9	3
	Tb927.11.5760	Tb927.11.5760	Tb927.11.5760	hypothetical protein, conserved	36.516	12.7	0	8.4258	1	1.01176	0.00507878	0.877902	0.998911													0	0	0				0	0	0	0	0	9.4	3	3	1.07464	0.991867	8.6178	3	1	26986000	13721000	13265000	7.9	3
	Tb927.7.3050	Tb927.7.3050	Tb927.7.3050	hypothetical protein, conserved	131.58	12.7	0	27.428	1	0.934458	-0.0294404	0.388741	0.998911	Tb927.7.3050	Tb927.7.3050	hypothetical protein, conserved	131.58	10.2	0	26.099	1	0.96154	-0.0170328	0.500115	0.936405	1.7	2	2	1.01302	0.911826	2.6434	2	0	11571000	5823500	5747700	11.5	9	9	1.09032	0.99167	31.04	6	1	45909000	23582000	22326000	5.2	5
	Tb927.9.10100	Tb927.9.10100	Tb927.9.10100	hypothetical protein, conserved	160.65	12.6	0	33.519	1	1.02956	0.0126531	0.69768	0.998911	Tb927.9.10100	Tb927.9.10100	hypothetical protein, conserved	160.65	10.1	0	36.417	1	1.03372	0.0144017	0.567543	0.946877	5	7	7	1.16267	1.03807	15.683	5	0	16848000	8836200	8011700	10.5	13	13	1.11115	1.01378	19.782	13	4	117160000	59535000	57623000	6.6	9
	Tb927.2.6070	Tb927.2.6070	Tb927.2.6070	mitochondrial RNA binding complex 1 subunit (MRB6070)	31.486	12.6	0	11.193	1	1.05437	0.0229913	0.516949	0.998911	Tb927.2.6070	Tb927.2.6070	mitochondrial RNA binding complex 1 subunit (MRB6070)	31.486	9.1	0	7.8259	1	1.00129	0.000560047	0.987498	0.9988	9.1	2	2	1.31902	1.17647	10.141	3	1	17746000	9967600	7778000	12.6	3	3	1.13443	1.05275	6.353	3	0	55751000	30222000	25530000	12.6	4
	Tb927.1.4420	Tb927.1.4420	Tb927.1.4420	ABC transporter, putative	104.68	12.6	0	36.423	1	0.960963	-0.0172932	0.638145	0.998911	Tb927.1.4420	Tb927.1.4420	ABC transporter, putative	104.68	12.8	0	24.284	1	1.0078	0.00337565	0.932259	0.985131	1.7	1	1				1	1	1556600	767800	788760	8.1	6	6	1.13093	1.01059	20.882	6	0	29095000	14705000	14390000	9.6	7
	Tb927.9.8880	Tb927.9.8880;Tb927.9.8850	Tb927.9.8880;Tb927.9.8850	actin A	41.895	12.5	0	6.3384	2	1.00878	0.00379486	0.905424	0.998911	Tb927.9.8880;Tb927.9.8850	Tb927.9.8880;Tb927.9.8850	actin A	41.895	10.9	0	7.4442	2	0.861036	-0.0649786	0.304578	0.936405	5.3	2	2	1.02741	0.923532	17.042	2	0	11029000	5609000	5420200	9.8	3	3	1.12478	1.01377	15.43	3	1	29958000	15102000	14856000	2.7	1
	Tb927.5.3110	Tb927.5.3110	Tb927.5.3110	hypothetical protein, conserved	24.469	12.4	0	26.644	1	0.944431	-0.0248299	0.482375	0.998911													6	1	1				1	1	1901800	780080	1121800	12.4	2	2	0.845881	0.774473	42.489	2	1	9380000	4025600	5354400	6	1
	Tb927.10.15870	Tb927.10.15870	Tb927.10.15870	RNA binding protein, putative	26.919	12.4	0	49.476	1	1.01041	0.00449632	0.887824	0.998911	Tb927.10.15870	Tb927.10.15870	RNA binding protein, putative	26.919	12.4	0	111.06	1	1.06059	0.0255466	0.33682	0.936405	12.4	2	2	1.04533	0.948947	5.9553	3	0	30814000	15662000	15152000	12.4	2	2	1.12621	1.04562	4.6344	3	0	111920000	59152000	52767000	12.4	2
	Tb927.4.3160	Tb927.4.3160	Tb927.4.3160	dihydroxyacetone phosphate acyltransferase, putative (DAT)	137.14	12.4	0	23.484	1	0.917651	-0.0373223	0.282711	0.998911	Tb927.4.3160	Tb927.4.3160	dihydroxyacetone phosphate acyltransferase, putative (DAT)	137.14	15.5	0	47.115	1	0.932996	-0.0301204	0.294203	0.936405	2.5	3	3	0.913075	0.83375	3.4786	2	0	2615100	1228500	1386600	6	6	6	1.15523	1.07953	15.031	7	2	40547000	19567000	20980000	8.2	9
	Tb927.9.7190	Tb927.9.7190	Tb927.9.7190	oxidoreductase, putative	49.92	12.4	0	11.777	1	0.919815	-0.0362994	0.335839	0.998911	Tb927.9.7190	Tb927.9.7190	oxidoreductase, putative	49.92	14.6	0	11.523	1	1.04444	0.0188834	0.577619	0.949182	1.8	1	1				1	0	13593000	7618700	5974500	6.5	3	3	1.22648	1.13816	14.535	3	0	38087000	20569000	17518000	7	3
	Tb927.9.11600	Tb927.9.11600;Tb927.9.11580	Tb927.9.11600;Tb927.9.11580	unspecified product (gim5B)	25.975	12.4	0	18.06	2	0.989729	-0.00448358	0.893894	0.998911	Tb927.9.11600;Tb927.9.11580	Tb927.9.11600;Tb927.9.11580	unspecified product (gim5B)	25.975	25.7	0	50.784	2	0.932947	-0.0301429	0.332649	0.936405	12.4	2	2	1.19128	1.06972	5.0854	2	0	7891600	4146200	3745400	12.4	2	2	1.02003	0.938879	16.542	2	1	36874000	19093000	17781000	12.4	2
	Tb927.7.4390	Tb927.7.4390	Tb927.7.4390	threonine synthase, putative	73.873	12.3	0	11.812	1	1.02942	0.0125908	0.688172	0.998911													1.3	1	1				1	0	7265000	3748000	3517000	10.8	6	6	1.12391	1.01966	5.801	6	3	53996000	24443000	29553000	8.9	5
	Tb927.9.6090	Tb927.9.6090;Tb11.v5.0854;Tb927.9.6100	Tb927.9.6090;Tb11.v5.0854;Tb927.9.6100	PTP1-interacting protein, 39 kDa	39.499	12.2	0	6.1564	3	0.925498	-0.0336245	0.306171	0.998911													0	0	0				0	0	0	0	0	8.5	3	3	1.00553	0.914328	15.617	5	2	51667000	27988000	23679000	5.8	2
	Tb927.8.6960	Tb927.8.6960;Tb04.24M18.150	Tb927.8.6960;Tb04.24M18.150	hypothetical protein, conserved	42.527	12.2	0	12.328	2	1.29727	0.113029	0.00235388	0.0322211													5.5	2	2	1.38093	1.20814	13.279	2	0	4953900	2826600	2127400	9.4	4	4	1.43115	1.28685	10.052	4	0	30358000	16622000	13735000	12.2	5
	Tb927.2.2970	Tb927.2.2970	Tb927.2.2970	mitochondrial carrier protein (MCP13)	33.962	12.2	0	8.0108	1	2.90724	0.463481	7.20621e-12	1.20344e-09	Tb927.2.2970	Tb927.2.2970	mitochondrial carrier protein (MCP13)	33.962	32.7	0	45.798	1	6.18077	0.791043	7.42587e-07	5.75505e-05	7.4	2	2	2.86697	2.57023	4.4678	3	3	10753000	7834800	2918100	7.4	2	2	2.83086	2.58759	15.582	2	0	13987000	10425000	3561600	12.2	3
	Tb927.11.1740	Tb927.11.1740	Tb927.11.1740	intraflagellar transport protein IFT88 (IFT88)	89.754	12.1	0	18.081	1	0.989147	-0.004739	0.883689	0.998911	Tb927.11.1740	Tb927.11.1740	intraflagellar transport protein IFT88 (IFT88)	89.754	11	0	20.162	1	0.879901	-0.0555663	0.0883183	0.676017	2.2	1	1				0	0	0	0	0	8.6	6	6	1.14356	1.05573	26.602	6	1	48896000	24047000	24849000	6	5
	Tb927.8.6640	Tb927.8.6640	Tb927.8.6640	hypothetical protein, conserved	67.498	11.9	0	38.666	1	0.99083	-0.00400079	0.896807	0.998911													3	1	1				1	1	2301000	1543700	757310	9.9	4	4	0.980777	0.893336	5.923	4	1	26871000	13010000	13860000	10.1	5
	Tb927.11.14080	Tb927.11.14080	Tb927.11.14080	cyclin 2,G1 cyclin (CYC2)	24.301	11.8	0	12.508	1	1.05734	0.0242138	0.462315	0.998911	Tb927.11.14080	Tb927.11.14080	cyclin 2,G1 cyclin (CYC2)	24.301	11.8	0	10.81	1	1.01323	0.00570999	0.831692	0.976256	6.2	1	1	1.1989	1.12845	8.5538	2	1	3907300	2000300	1906900	11.8	2	2	1.13832	1.04678	36.615	3	2	9738800	5182700	4556100	6.2	1
	Tb927.9.10580	Tb927.9.10580	Tb927.9.10580	3-demethylubiquinone-9 3-methyltransferase, putative	31.206	11.8	0	7.4866	1	0.951456	-0.0216111	0.591383	0.998911													3.8	1	1				1	0	2019300	870040	1149200	8.3	2	2	1.3851	1.27031	0.21369	2	1	26421000	15296000	11125000	7.3	2
	Tb927.2.5930	Tb927.2.5930	Tb927.2.5930	hypothetical protein, conserved	60.489	11.7	0	16.007	1	1.39451	0.144422	0.00860752	0.0971254	Tb927.2.5930	Tb927.2.5930	hypothetical protein, conserved	60.489	14.1	0	12.345	1	2.44013	0.387412	0.00027819	0.00747066	5.7	2	2	0.767931	0.694734	156.22	2	1	15187000	7759400	7427200	9	3	3	2.06646	1.84853	43.063	3	1	45327000	25418000	19909000	11.7	4
	Tb927.6.720	Tb927.6.720;Tb927.11.11230	Tb927.6.720;Tb927.11.11230	40S ribosomal protein L14, putative	21.443	11.6	0	4.7585	2	1.09332	0.0387479	0.497619	0.998911													0	0	0				0	0	0	0	0	11.6	2	2	2.35228	2.14957	42.494	2	1	16140000	10212000	5927800	11.6	2
	Tb927.3.3000	Tb927.3.3000	Tb927.3.3000	flagellar transport protein, putative (PIFTC3)	64.892	11.5	0	6.1245	1	1.01163	0.00502366	0.893487	0.998911													0	0	0				0	0	0	0	0	7.2	3	3	1.39862	1.27845	16.869	4	2	24812000	13007000	11805000	9.7	4
	Tb927.10.1170	Tb927.10.1170;Tb11.0560;Tb11.v5.0858	Tb927.10.1170;Tb11.0560	intraflagellar transport protein IFT172, putative (IFT172)	196.6	11.5	0	74.297	3	0.930259	-0.0313963	0.373793	0.998911	Tb927.10.1170;Tb11.0560;Tb11.v5.0858	Tb927.10.1170;Tb11.0560	intraflagellar transport protein IFT172, putative (IFT172)	196.6	8.2	0	49.72	3	0.912698	-0.0396731	0.144519	0.867856	2.4	3	3	0.857118	0.765931	23.72	2	1	4646400	2150900	2495500	9.8	13	13	1.2096	1.10045	32.228	12	3	91702000	44282000	47420000	6.3	9
	Tb927.11.8380	Tb927.11.8380	Tb927.11.8380	NADPH--cytochrome p450 reductase, putative (CPR)	70.946	11.5	0	9.6496	1	1.05408	0.0228722	0.531786	0.998911													0	0	0				0	0	0	0	0	7.9	4	1	1.41727	1.28858	40.412	3	0	25941000	12153000	13788000	7.1	4
	Tb927.9.5730	Tb927.9.5730	Tb927.9.5730	nucleosome assembly protein-like protein	47.584	11.4	0	14.049	1	0.970047	-0.0132073	0.737915	0.998911													3.1	1	1				1	0	8335400	4248700	4086600	11.4	3	3	1.33271	1.20931	11.48	3	0	27753000	15520000	12233000	8.8	2
	Tb927.5.4560	Tb927.5.4560;Tb11.v5.0409;Tb05.5K5.200	Tb927.5.4560;Tb11.v5.0409;Tb05.5K5.200	guanine deaminase, putative,guanase, putative,guanine aminase, putative,guanine aminohydrolase, putative	55.321	11.4	0	9.4678	3	1.01823	0.00784666	0.816666	0.998911													5.8	2	2	0.899847	0.790952	6.4758	2	1	5143200	2148200	2995000	9.9	4	4	0.936417	0.831601	11.542	4	1	22083000	9804100	12279000	0	0
	Tb927.10.8060	Tb927.10.8060	Tb927.10.8060	hypothetical protein, conserved	51.643	11.4	0	5.9452	1	0.993627	-0.00277672	0.928298	0.998911													1.8	1	1				1	0	4984200	2420700	2563500	8.5	4	4	0.974469	0.891107	45.468	4	2	56501000	31618000	24883000	5.3	3
	Tb927.7.1640	Tb927.7.1640	Tb927.7.1640	ras-like small GTPase, putative (TbEAR)	65.504	11.3	0	11.472	1	0.889859	-0.050679	0.138239	0.790616	Tb927.7.1640	Tb927.7.1640	ras-like small GTPase, putative (TbEAR)	65.504	9.9	0	8.2454	1	1.05121	0.0216901	0.444611	0.936405	1.6	1	1				1	0	5346700	2723200	2623400	8.3	4	4	0.996214	0.906783	16.204	4	1	54848000	28418000	26430000	8.3	4
	Tb927.6.3630	Tb927.6.3630	Tb927.6.3630	sphingosine 1-phosphate lyase, putative (SPL)	59.525	11.2	0	7.18	1	0.983632	-0.00716723	0.825895	0.998911	Tb927.6.3630	Tb927.6.3630	sphingosine 1-phosphate lyase, putative (SPL)	59.525	11	0	10.788	1	0.993858	-0.00267569	0.915722	0.984587	2	1	1				1	0	870280	457060	413220	9.1	5	5	1.14865	1.046	20.198	5	1	37301000	20448000	16854000	9.1	5
	Tb927.3.2900	Tb927.3.2900	Tb927.3.2900	eukaryotic initiation factor 2a, putative	46.824	11.2	0	17.008	1	0.989119	-0.00475126	0.88786	0.998911													3.6	1	1				1	1	967850	310730	657120	11.2	4	4	1.20511	1.09481	28.067	5	2	41662000	21944000	19718000	11.2	4
	Tb927.5.2890	Tb927.5.2890	Tb927.5.2890	hypothetical protein, conserved	236.85	11.2	0	39.368	1	0.964968	-0.0154871	0.634081	0.998911	Tb927.5.2890	Tb927.5.2890	hypothetical protein, conserved	236.85	12.4	0	60.452	1	1.15298	0.0618219	0.22755	0.936405	0	0	0				0	0	0	0	0	8.1	15	15	1.11257	1.00261	31.01	13	1	68893000	33482000	35412000	7.5	12
	Tb927.6.2630	Tb927.6.2630	Tb927.6.2630	hypothetical protein, conserved	48.676	11.2	0	9.4796	1	0.949915	-0.0223152	0.522891	0.998911	Tb927.6.2630	Tb927.6.2630	hypothetical protein, conserved	48.676	11.2	0	12.655	1	0.947219	-0.0235494	0.375247	0.936405	0	0	0				0	0	0	0	0	11.2	4	4	1.11516	1.01216	7.8133	4	0	31167000	14971000	16196000	11.2	4
	Tb927.4.1500	Tb927.4.1500	Tb927.4.1500	RNA editing associated helicase 2 (REH2)	241.82	11.2	0	73.375	1	0.922691	-0.0349436	0.388028	0.998911	Tb927.4.1500	Tb927.4.1500	RNA editing associated helicase 2 (REH2)	241.82	9.8	0	61.52	1	0.953493	-0.0206827	0.521434	0.936405	3.3	5	5	1.15532	1.06819	17.053	5	1	6701500	3594800	3106700	9.6	14	14	1.20252	1.09854	13.403	12	4	51895000	27172000	24724000	7.2	11
	Tb927.9.9710	Tb927.9.9710	Tb927.9.9710	hypothetical protein, conserved	36.786	11	0	10.663	1	1.06693	0.0281372	0.386262	0.998911													3.6	1	1				1	1	7849900	2667700	5182100	7.2	2	2	1.21749	1.11771	17.771	2	0	12294000	6259900	6033800	7.5	2
	Tb927.8.8170	Tb927.8.8170	Tb927.8.8170	mitochondrial RNA binding protein 1, putative (MRB8170)	100.4	11	0	10.878	1	0.905747	-0.0429929	0.196279	0.925951	Tb927.8.8170	Tb927.8.8170	mitochondrial RNA binding protein 1, putative (MRB8170)	100.4	15.4	0	30.443	1	0.995338	-0.00202923	0.943171	0.985131	0.9	1	1				1	1	2753100	1441300	1311800	5.7	5	5	0.995718	0.941797	11.577	5	3	27992000	12705000	15286000	6.7	6
	Tb927.10.3570	Tb927.10.3570;Tb11.v5.1042	Tb927.10.3570	KREX2 (KREX2)	99.416	11	0	19.137	2	1.0208	0.00894094	0.808582	0.998911	Tb927.10.3570;Tb11.v5.1042	Tb927.10.3570;Tb11.v5.1042	KREX2 (KREX2)	99.416	7.5	0	23.08	2	0.938972	-0.0273475	0.34992	0.936405	4.1	4	4	1.36082	1.22489	17.291	3	2	15372000	7017400	8354700	8.3	6	6	1.09432	0.990786	8.5663	7	1	66916000	32848000	34068000	7.9	6
	Tb927.10.10610	Tb927.10.10610	Tb927.10.10610	protein tyrosine phosphatase, putative	25.449	10.9	0	15.174	1	1.0003	0.000129149	0.996779	0.998911													0	0	0				0	0	0	0	0	10.9	2	2	1.14575	1.04225	2.2251	2	0	21910000	11715000	10195000	10.9	2
	Tb927.8.3100	Tb927.8.3100	Tb927.8.3100	coronin, putative (CRN12)	57.312	10.9	0	25.494	1	1.02101	0.00903172	0.789265	0.998911													5	2	2				0	0	0	0	0	5.4	2	2	1.27784	1.16462	14.922	2	1	27506000	14136000	13370000	7.3	3
	Tb927.8.2740	Tb927.8.2740	Tb927.8.2740	mitochondrial RNA binding protein (TbRBP38)	38.497	10.9	0	21.057	1	0.897223	-0.0470996	0.168755	0.864482													5	1	1				1	1	1292500	787190	505330	10.9	3	3	0.998702	0.908678	11.091	3	1	21997000	10893000	11104000	10.9	3
	Tb927.11.1250	Tb927.11.1250	Tb927.11.1250	kinteoplast poly(A) polymerase complex 1 subunit,mitochondrial edited mRNA stability factor 1 subunit	98.264	10.9	0	27.936	1	0.783889	-0.105745	0.0417971	0.349005													1	1	1				1	0	4732400	3706900	1025500	10.9	7	7	1.09938	0.994332	67.413	6	2	47115000	27869000	19247000	6.6	4
	Tb927.11.1540	Tb927.11.1540	Tb927.11.1540	isovaleryl-coA dehydrogenase, putative	44.799	10.9	0	7.1819	1	0.994568	-0.00236536	0.947684	0.998911	Tb927.11.1540	Tb927.11.1540	isovaleryl-coA dehydrogenase, putative	44.799	12.4	0	8.0256	1	0.956777	-0.0191891	0.526223	0.936405	5.1	2	2	1.23212	1.1064	11.132	2	0	12604000	6328300	6275400	5.1	2	2	1.14244	1.0497	5.2087	2	1	33915000	17256000	16659000	8.5	3
	Tb927.6.990	Tb927.6.990;Tb927.6.1060;Tb927.6.1050;Tb927.6.1000;Tb927.6.980;Tb927.6.970;Tb927.6.960;Tb927.6.1020;Tb927.6.1010	Tb927.6.990;Tb927.6.1060;Tb927.6.1050;Tb927.6.1000;Tb927.6.980;Tb927.6.970;Tb927.6.960;Tb927.6.1020;Tb927.6.1010	cysteine peptidase precursor,cysteine peptidase, Clan CA, family C1, Cathepsin L-like (CP)	48.324	10.9	0	12.257	9	1.04225	0.0179738	0.592087	0.998911	Tb927.6.990;Tb927.6.1060;Tb927.6.1050;Tb927.6.1000;Tb927.6.980;Tb927.6.970;Tb927.6.960;Tb927.6.1020;Tb927.6.1010	Tb927.6.990;Tb927.6.1060;Tb927.6.1050;Tb927.6.1000;Tb927.6.980;Tb927.6.970;Tb927.6.960;Tb927.6.1020;Tb927.6.1010	cysteine peptidase precursor,cysteine peptidase, Clan CA, family C1, Cathepsin L-like (CP)	48.324	13.4	0	19.247	9	1.06697	0.0281527	0.460258	0.936405	5.6	2	1	1.24435	1.14441	13.737	3	0	26713000	14283000	12430000	10.9	4	1	1.09498	1.03821	1.4341	5	2	135740000	73639000	62099000	10.9	5
	Tb927.10.13780	Tb927.10.13780;Tb11.v5.0718	Tb927.10.13780;Tb11.v5.0718	glycogen synthase kinase 3 (GSK3)	40.32	10.8	0	9.0706	2	0.96934	-0.0135237	0.689008	0.998911													3.7	1	1				0	0	0	0	0	10.8	3	3	1.1897	1.08884	17.582	2	0	22117000	11484000	10633000	7.1	2
	Tb927.10.3500	Tb927.10.3500	Tb927.10.3500	RNA-binding protein, putative (RBSR4)	96.56	10.8	0	21.915	1	1.04961	0.0210284	0.501029	0.998911	Tb927.10.3500	Tb927.10.3500	RNA-binding protein, putative (RBSR4)	96.56	12.6	0	43	1	1.04982	0.0211142	0.401431	0.936405	3.1	2	2	1.02378	0.913242	1.4495	2	1	4877500	2286100	2591400	4.2	3	3	1.10193	1.01359	19.312	3	1	16201000	7698800	8502100	7.4	5
	Tb927.8.6170	Tb927.8.6170	Tb927.8.6170	transketolase, putative (TK)	72.609	10.8	0	19.045	1	0.847928	-0.0716411	0.185619	0.901115	Tb927.8.6170	Tb927.8.6170	transketolase, putative (TK)	72.609	8.8	0	33.8	1	0.983057	-0.0074213	0.797867	0.976256	5.4	3	3	1.13239	1.0261	23.28	3	1	14016000	7331700	6684500	9.1	5	5	1.37678	1.28008	48.977	5	3	64372000	37340000	27032000	6.7	4
	Tb927.11.17000	Tb927.11.17000;Tb11.v5.0404	Tb927.11.17000;Tb11.v5.0404	leucine-rich repeat protein (LRRP), putative	109.72	10.8	0	30.073	2	1.01572	0.00677247	0.848385	0.998911	Tb927.11.17000;Tb11.v5.0404	Tb927.11.17000;Tb11.v5.0404	leucine-rich repeat protein (LRRP), putative	109.72	11.3	0	30.249	2	0.990636	-0.00408586	0.920082	0.985131	2.3	2	2	1.23141	1.10925	4.6364	2	0	7601800	4283100	3318700	6.9	4	4	1.0682	0.97704	10.156	4	3	28909000	14498000	14411000	7.2	5
	Tb927.8.6800	Tb927.8.6800	Tb927.8.6800	hypothetical protein, conserved	64.661	10.8	0	13.129	1	0.947992	-0.0231953	0.477418	0.998911													4.3	2	2				1	0	2229600	976260	1253300	8.5	4	4	1.08025	0.989805	8.3002	3	1	14946000	7934000	7012200	9.1	4
	Tb927.4.1080	Tb927.4.1080	Tb927.4.1080	V-type ATPase, A subunit, putative	67.749	10.8	0	12.228	1	0.884192	-0.0534536	0.147953	0.829132	Tb927.4.1080	Tb927.4.1080	V-type ATPase, A subunit, putative	67.749	6.4	0	4.9494	1	0.946307	-0.0239681	0.429894	0.936405	5.1	3	3	1.19011	1.08249	20.439	3	1	12977000	7256000	5720700	7.7	4	4	0.774353	0.704374	61.29	4	2	30622000	16688000	13934000	3.1	2
	Tb927.11.2910	Tb927.11.2910	Tb927.11.2910	phosphoglycerate mutase, putative (iPGAM)	43.738	10.7	0	15.66	1	0.951436	-0.0216203	0.522353	0.998911													0	0	0				0	0	0	0	0	10.7	4	4	1.10778	1.00905	6.1123	4	1	54479000	28477000	26002000	7.8	3
	Tb927.11.2950	Tb927.11.2950	Tb927.11.2950	Nucleoporin (TbNup89)	89.154	10.7	0	15.503	1	0.949385	-0.0225578	0.502838	0.998911	Tb927.11.2950	Tb927.11.2950	Nucleoporin (TbNup89)	89.154	10.6	0	13.444	1	0.991673	-0.00363142	0.938774	0.985131	0	0	0				0	0	0	0	0	10.7	7	7	1.04638	0.952472	55.658	7	1	37057000	19189000	17868000	4.9	3
	Tb927.9.6650	Tb927.9.6650	Tb927.9.6650	hypothetical protein, conserved	52.057	10.7	0	10.307	1	0.949712	-0.0224082	0.499462	0.998911	Tb927.9.6650	Tb927.9.6650	hypothetical protein, conserved	52.057	12.4	0	13.084	1	0.996662	-0.00145221	0.957683	0.986776	4.3	2	2	1.05702	0.946163	14.915	2	0	7963400	3849100	4114300	10.7	5	5	1.03402	0.93835	11.711	6	3	50491000	25657000	24834000	8.8	4
	Tb927.9.12510	Tb927.9.12510	Tb927.9.12510	ATP-dependent DEAD/H RNA helicase, putative (DED1)	82.74	10.6	0	15.331	1	1.03464	0.0147877	0.645004	0.998911													4.4	2	2	1.01802	0.91083	6.3985	2	1	4342100	2243500	2098500	6	4	3	0.948137	0.860289	18.972	3	1	21672000	10975000	10697000	7.9	4
	Tb927.5.3220	Tb927.5.3220	Tb927.5.3220	signal peptidase type I, putative	23.706	10.6	0	4.3057	1	1.10475	0.0432623	0.197618	0.926922	Tb927.5.3220	Tb927.5.3220	signal peptidase type I, putative	23.706	7.2	0	3.8927	1	0.93735	-0.0280983	0.289686	0.936405	7.2	2	2	1.32156	1.19729	25.551	2	1	19101000	10121000	8979900	10.6	3	3	1.01328	0.939938	9.1404	3	0	86631000	42850000	43781000	10.6	3
	Tb927.11.1360	Tb927.11.1360	Tb927.11.1360	hypothetical protein, conserved	62.477	10.6	0	19.079	1	0.947417	-0.023459	0.47402	0.998911													0	0	0				0	0	0	0	0	10.6	4	4	1.05224	0.967867	21.385	4	1	28221000	14010000	14210000	4.9	2
	Tb927.3.4490	Tb927.3.4490	Tb927.3.4490	protein farnesyltransferase alpha subunit, putative	70.347	10.5	0	17.813	1	0.972602	-0.012065	0.699314	0.998911													1.3	1	1				0	0	0	0	0	6.4	3	3	1.01585	0.940999	5.3395	4	1	36234000	18371000	17863000	8.2	4
	Tb927.7.2250	Tb927.7.2250	Tb927.7.2250	carnitine O-palmitoyltransferase II, putative	75.17	10.5	0	24.288	1	0.96606	-0.014996	0.642129	0.998911	Tb927.7.2250	Tb927.7.2250	carnitine O-palmitoyltransferase II, putative	75.17	11.4	0	43.4	1	1.03554	0.015168	0.605895	0.949182	4.2	3	3	1.0502	0.943218	18.796	2	0	12164000	6081200	6083000	9.4	5	5	1.05449	0.957213	35.26	6	3	128180000	57462000	70720000	7.6	5
	Tb927.10.7060	Tb927.10.7060	Tb927.10.7060	nucleoporin interacting component (NUP93), putative	96.511	10.5	0	16.305	1	0.971734	-0.0124526	0.701668	0.998911	Tb927.10.7060	Tb927.10.7060	nucleoporin interacting component (NUP93), putative	96.511	8.5	0	10.852	1	1.35951	0.133383	0.178032	0.919832	2.6	2	2	0.907688	0.812018	54.254	2	0	4446500	2164300	2282200	10.5	8	8	1.15137	1.0473	27.299	8	6	54220000	29770000	24450000	4	3
	Tb927.11.6960	Tb927.11.6960	Tb927.11.6960	ATG16/SAP18/CVT11/APG16, putative (ATG16)	60.197	10.4	0	7.6212	1	0.967117	-0.0145211	0.648999	0.998911													3.5	2	2				1	0	1314400	664070	650290	5.9	3	3	0.858074	0.77991	24.593	3	1	17965000	8726200	9238500	3.7	2
	Tb927.10.6230	Tb927.10.6230	Tb927.10.6230	MORN repeat containing protein	77.026	10.4	0	12.025	1	0.981777	-0.00798737	0.807465	0.998911													1.2	1	1				1	0	3025900	1505800	1520100	9.3	5	5	0.986972	0.90009	20.446	5	1	44395000	23436000	20958000	4.9	3
	Tb927.8.3490	Tb927.8.3490	Tb927.8.3490	hypothetical protein, conserved	120.39	10.1	0	21.491	1	1.0028	0.00121316	0.969665	0.998911	Tb927.8.3490	Tb927.8.3490	hypothetical protein, conserved	120.39	7.7	0	18.015	1	0.872377	-0.0592959	0.163819	0.890947	0	0	0				0	0	0	0	0	5.3	5	3	1.01863	0.929195	4.4511	6	1	46048000	22895000	23153000	5.6	5
	Tb927.8.1640	Tb927.8.1640;Tb927.8.1630;Tb927.8.1620;Tb927.8.1610;Tb11.v5.0601	Tb927.8.1640;Tb927.8.1630;Tb927.8.1620;Tb927.8.1610;Tb11.v5.0601	MSP-B, putative	59.905	10.1	0	33.183	5	1.03003	0.0128507	0.692028	0.998911													1.6	1	1				1	0	2445500	1238900	1206600	10.1	4	4	1.2118	1.10492	4.6361	3	0	20098000	11116000	8982000	6	2
	Tb927.7.3980	Tb927.7.3980	Tb927.7.3980	immunodominant antigen, putative,tc40 antigen-like	97.32	10	0	9.8753	1	0.992382	-0.00332107	0.920627	0.998911													0	0	0				0	0	0	0	0	7.6	5	5	1.20302	1.09292	4.6605	5	2	34049000	16935000	17114000	4.8	4
	Tb927.7.2680	Tb927.7.2680	Tb927.7.2680	zinc finger protein family member, putative (ZC3H22)	76.183	10	0	14.651	1	0.932955	-0.0301392	0.338642	0.998911													4.9	3	3	0.93301	0.834934	31.04	3	1	5516900	3023100	2493800	10	5	5	0.995223	0.90967	29.72	5	1	18604000	8924500	9679100	8.8	4
	Tb927.8.5680	Tb927.8.5680	Tb927.8.5680	hypothetical protein, conserved	66.873	9.9	0	36.234	1	1.00516	0.00223368	0.947276	0.998911	Tb927.8.5680	Tb927.8.5680	hypothetical protein, conserved	66.873	11.5	0	31.968	1	1.0035	0.00151564	0.960944	0.986776	4.3	2	2	1.12723	1.00878	8.5662	2	0	5816200	3358500	2457700	8.4	4	4	1.16693	1.06131	29.364	5	1	35822000	19917000	15905000	9.9	5
	Tb927.10.9890	Tb927.10.9890;Tb11.v5.0458	Tb927.10.9890	hypothetical protein, conserved	97.192	9.8	0	18.155	2	0.978583	-0.00940245	0.812456	0.998911	Tb927.10.9890;Tb11.v5.0458	Tb927.10.9890	hypothetical protein, conserved	97.192	9.1	0	32.318	2	0.891917	-0.0496757	0.197968	0.936405	2.8	2	2	1.19561	1.08263	23.105	2	2	5997800	3047600	2950300	4.9	4	4	1.29572	1.18556	26.838	4	0	23549000	12322000	11226000	7.3	5
	Tb927.5.1810	Tb927.5.1810;Tb927.5.1830	Tb927.5.1810;Tb927.5.1830	lysosomal/endosomal membrane protein p67 (p67)	72.732	9.6	0	15.626	2	0.979028	-0.00920484	0.782543	0.998911	Tb927.5.1810;Tb927.5.1830	Tb927.5.1810;Tb927.5.1830	lysosomal/endosomal membrane protein p67 (p67)	72.732	17.5	0	27.074	2	0.984642	-0.00672183	0.814709	0.976256	2	1	1	1.04063	0.954472	6.9098	2	0	30180000	16403000	13777000	6.7	4	4	1.14022	1.05317	13.614	6	0	147440000	77788000	69655000	9.6	5
	Tb927.9.10500	Tb927.9.10500	Tb927.9.10500	hypothetical protein, conserved	59.455	9.6	0	4.648	1	1.02321	0.00996324	0.75741	0.998911													0	0	0				0	0	0	0	0	6.2	3	3	1.13993	1.00455	36.897	3	1	21181000	11523000	9657900	4.3	2
	Tb927.2.2470	Tb927.2.2470	Tb927.2.2470	RNA-editing complex protein,KREPA1 (KREPA1)	81.293	9.6	0	21.188	1	0.986024	-0.00611243	0.867832	0.998911													4.7	2	2	1.1652	1.0454	10.66	2	0	3721600	2037700	1683900	7.1	3	3	1.13458	1.03477	28.91	4	2	18111000	10206000	7904700	2.6	1
	Tb927.3.1290	Tb927.3.1290	Tb927.3.1290	cullin 4B, putative	105.84	9.5	0	7.299	1	0.884215	-0.0534422	0.209318	0.929681													0	0	0				0	0	0	0	0	7.4	5	5	1.26902	1.15789	27.25	4	4	20217000	10693000	9524900	3.3	3
	Tb927.11.15370	Tb927.11.15370	Tb927.11.15370	hypothetical protein, conserved (TbKap123)	117.88	9.5	0	12.363	1	1.02311	0.0099235	0.762448	0.998911													0.7	1	1				1	0	1374400	745810	628570	7.7	7	7	1.22151	1.10951	12.587	5	2	35796000	17918000	17879000	6.7	6
	Tb927.11.12540	Tb927.11.12540	Tb927.11.12540	leucine-rich repeat protein (LRRP), putative	115.21	9.5	0	17.231	1	1.08619	0.0359048	0.284128	0.998911													1.1	1	1				1	0	5283800	3329700	1954100	8.4	7	7	1.32275	1.20349	37.035	5	0	30087000	16072000	14015000	6.9	6
	Tb927.11.6720	Tb927.11.6720	Tb927.11.6720	hypothetical protein, conserved	117.56	9.5	0	33.595	1	0.988634	-0.0049643	0.876564	0.998911	Tb927.11.6720	Tb927.11.6720	hypothetical protein, conserved	117.56	8.3	0	31.64	1	1.04984	0.0211232	0.421016	0.936405	1	1	1				1	0	5307400	2674000	2633400	9.5	7	7	1.11778	1.02504	17.522	6	3	39089000	21968000	17120000	7.9	6
	Tb927.6.5110	Tb927.6.5110	Tb927.6.5110	damage-specific DNA binding protein, putative	138.21	9.4	0	82.255	1	0.976108	-0.0105023	0.744949	0.998911													2.1	2	2				1	0	1309800	675610	634230	8.7	8	8	1.12283	1.03569	6.9652	8	3	68544000	37131000	31413000	6.6	6
	Tb927.7.3460	Tb927.7.3460	Tb927.7.3460	hypothetical protein, conserved	50.252	9.4	0	7.8862	1	0.717398	-0.14424	0.00472593	0.0571907													5.3	2	2	0.424322	0.381098	73.401	3	3	11250000	4816800	6433500	9.4	3	3	1.02053	0.916254	8.4063	2	0	19556000	9574600	9981000	6.7	2
	Tb927.11.10560	Tb927.11.10560	Tb927.11.10560	eukaryotic translation initation factor 4 gamma, putative	79.7	9.3	0	10.474	1	0.905717	-0.0430077	0.218435	0.954938													1.7	1	1				1	0	2337600	1128100	1209500	7.2	5	5	1.08169	0.969086	6.6434	5	1	45792000	24085000	21708000	7.2	5
	Tb927.6.3100	Tb927.6.3100	Tb927.6.3100	hypothetical protein, conserved	48.134	9.2	0	5.4253	1	1.06817	0.0286391	0.425979	0.998911													3.2	1	1				0	0	0	0	0	6	2	2	0.970309	0.878735	31.934	2	1	9792400	4778500	5013900	6	2
	Tb927.10.15640	Tb927.10.15640	Tb927.10.15640	hypothetical protein, conserved	73.508	9.2	0	6.9258	1	1.04338	0.0184442	0.60352	0.998911													0	0	0				0	0	0	0	0	9.2	5	5	1.26441	1.15468	38.632	5	3	38497000	22011000	16486000	7.1	4
	Tb927.7.990	Tb927.7.990	Tb927.7.990	chaperone protein DNAj, putative	86.6	9.1	0	16.869	1	1.21756	0.0854886	0.0216536	0.207824													1.7	1	1				1	0	2430100	1204300	1225800	2.7	2	2	1.51286	1.38074	15.959	2	0	11426000	6889600	4536300	8.1	4
	Tb927.8.1720	Tb927.8.1720	Tb927.8.1720	phosphatidylglycerophosphate synthase, putative	68.119	9.1	0	23.827	1	1.03621	0.0154472	0.636337	0.998911	Tb927.8.1720	Tb927.8.1720	phosphatidylglycerophosphate synthase, putative	68.119	9.8	0	19.278	1	0.981534	-0.00809448	0.765385	0.972416	0	0	0				0	0	0	0	0	7.6	3	3	1.21368	1.10314	14.051	4	3	25088000	11528000	13560000	7.8	3
	Tb927.11.2360	Tb927.11.2360	Tb927.11.2360	phenylalanyl-tRNA synthetase (beta subunit), putative	70.311	9	0	8.7713	1	0.931421	-0.0308541	0.347197	0.998911													1.4	1	1				1	0	6389000	2985500	3403500	7.5	4	4	0.879972	0.800192	10.085	3	1	19869000	8576600	11292000	7.5	4
	Tb927.8.7020	Tb927.8.7020	Tb927.8.7020	peptidase, putative,metallo-peptidase, Clan ME, Family M16	118.86	9	0	20.153	1	0.937092	-0.0282178	0.430715	0.998911													0.8	1	1				1	0	7006400	3411100	3595200	7.5	6	6	1.20124	1.06815	14.711	6	2	30910000	15506000	15405000	7.4	7
	Tb927.9.9860	Tb927.9.9860	Tb927.9.9860	hypothetical protein, conserved	79.857	8.9	0	19.256	1	0.99491	-0.00221621	0.947508	0.998911	Tb927.9.9860	Tb927.9.9860	hypothetical protein, conserved	79.857	9.4	0	33.77	1	0.891745	-0.0497591	0.0903684	0.683273	4.2	3	3	1.08724	0.973805	9.2636	3	1	8086600	4203100	3883500	7.8	4	4	1.08936	0.993739	11.022	4	0	40252000	21266000	18986000	6.5	3
	Tb927.10.7380	Tb927.10.7380	Tb927.10.7380	hypothetical protein, conserved	39.706	8.9	0	5.5829	1	0.884691	-0.0532083	0.108879	0.673435													2.6	1	1				1	0	2984900	1456200	1528700	6.3	2	2	0.792142	0.710076	14.882	2	1	12827000	6035800	6790900	8.9	3
	Tb927.4.2410	Tb927.4.2410	Tb927.4.2410	hypothetical protein, conserved	128.37	8.8	0	31.887	1	1.02191	0.0094125	0.772107	0.998911	Tb927.4.2410	Tb927.4.2410	hypothetical protein, conserved	128.37	6.4	0	19.361	1	0.999791	-9.07935e-05	0.997097	0.9988	0.7	1	1				1	0	6620300	3261100	3359200	7.6	7	7	1.16043	1.06702	16.775	7	0	57206000	30131000	27075000	6	6
	Tb927.11.980	Tb927.11.980	Tb927.11.980	Nucleoporin (TbNup158)	158.38	8.8	0	24.664	1	0.945627	-0.02428	0.449139	0.998911	Tb927.11.980	Tb927.11.980	Nucleoporin (TbNup158)	158.38	7	0	24.238	1	0.933118	-0.0300633	0.246173	0.936405	2.4	3	3	1.00095	0.898311	10.904	4	2	19530000	10028000	9501500	5.7	7	7	1.03878	0.94402	6.4414	7	2	62835000	32990000	29845000	6.9	8
	Tb927.10.10390	Tb927.10.10390	Tb927.10.10390	trypanothione reductase	53.156	8.7	0	8.0246	1	0.766514	-0.11548	0.0185206	0.184103	Tb927.10.10390	Tb927.10.10390	trypanothione reductase	53.156	8.7	0	9.3893	1	1.08303	0.0346396	0.227538	0.936405	4.5	2	2	1.10484	1.00065	11.51	2	1	11899000	5837100	6062100	6.3	3	3	0.917684	0.840901	31.554	3	2	45242000	23764000	21479000	6.3	3
	Tb11.v5.0616	Tb11.v5.0616;Tb927.7.6970	Tb11.v5.0616;Tb927.7.6970	paraflagellar rod protein, putative	76.144	8.7	0	20.388	2	0.935947	-0.0287489	0.481959	0.998911	Tb11.v5.0616;Tb927.7.6970	Tb11.v5.0616;Tb927.7.6970	paraflagellar rod protein, putative	76.144	8.4	0	15.273	2	0.973186	-0.0118043	0.718936	0.964193	6.8	3	3	1.09285	0.98561	17.3	3	0	8851200	4540800	4310400	4.4	2	2	1.30091	1.20318	25.56	2	0	8246200	3823900	4422300	7.7	3
	Tb927.8.6490	Tb927.8.6490	Tb927.8.6490	protein kinase, putative	119.35	8.7	0	15.766	1	0.912152	-0.039933	0.240488	0.986466	Tb927.8.6490	Tb927.8.6490	protein kinase, putative	119.35	8.8	0	19.571	1	0.981496	-0.00811145	0.837691	0.976256	2	2	2				1	0	1842200	911460	930710	7.5	7	7	1.06306	0.964599	61.084	6	2	74171000	48285000	25885000	8.7	8
	Tb927.9.1340	Tb927.9.1340	Tb927.9.1340	Myosin-like protein (TbMlp-2)	92.363	8.6	0	8.533	1	1.01431	0.00616927	0.843486	0.998911													0	0	0				0	0	0	0	0	6.9	5	5	1.06813	0.991179	52.537	5	2	37184000	19996000	17188000	2.7	2
	Tb927.9.6560	Tb927.9.6560	Tb927.9.6560	protein kinase, putative	80.198	8.5	0	15.433	1	1.06888	0.0289298	0.378904	0.998911	Tb927.9.6560	Tb927.9.6560	protein kinase, putative	80.198	2.8	0	5.7996	1	1.04053	0.0172533	0.534292	0.936405	2.8	2	2	1.22484	1.09948	11.635	2	0	3334900	1792800	1542100	8.5	4	4	1.06435	0.972952	13.485	4	0	27266000	13008000	14258000	5.8	3
	Tb927.11.15940	Tb927.11.15940	Tb927.11.15940	hypothetical protein, conserved	105.13	8.4	0	19.35	1	1.01655	0.00713061	0.829993	0.998911													1	1	1				1	0	1429600	770050	659560	6.9	6	6	1.19596	1.09521	10.206	6	0	46872000	24287000	22585000	4.9	4
	Tb927.6.2230	Tb927.6.2230	Tb927.6.2230	RGG protein	86.64	8.4	0	18.433	1	0.937016	-0.0282531	0.370178	0.998911													1.5	1	1				1	0	4037400	2086800	1950600	8.4	5	5	0.951837	0.864006	10.211	6	3	43001000	19907000	23093000	4.6	3
	Tb927.11.10670	Tb927.11.10670	Tb927.11.10670	glycosyl hydrolase, putative	133.9	8.4	0	29.897	1	1.00406	0.00175766	0.960012	0.998911	Tb927.11.10670	Tb927.11.10670	glycosyl hydrolase, putative	133.9	7.4	0	19.428	1	0.870956	-0.0600036	0.230795	0.936405	1.8	2	2	1.18248	1.06786	105.84	2	2	4769900	2798800	1971000	5.9	6	6	1.17944	1.08168	11.636	6	2	53658000	28651000	25006000	7.4	8
	Tb927.9.15290	Tb927.9.15290	Tb927.9.15290	hypothetical protein, conserved	149.76	8.3	0	14.583	1	0.976931	-0.0101361	0.764224	0.998911													4	4	4	1.15898	1.04381	23.569	4	3	6954900	3987600	2967200	5.1	5	5	0.869641	0.798467	5.6673	3	2	16222000	7434600	8787000	5.2	4
	Tb927.3.5490	Tb927.3.5490	Tb927.3.5490	flagellar transport protein, putative (PIFTB2)	77.659	8.3	0	12.758	1	1.05521	0.0233369	0.487712	0.998911													0	0	0				0	0	0	0	0	8.3	4	4	1.18583	1.08571	14.009	4	0	32303000	16501000	15802000	8.3	4
	Tb927.10.1890	Tb927.10.1890	Tb927.10.1890	calpain, putative,cysteine peptidase, Clan CA, family C2, putative	178.09	8.3	0	29.067	1	0.975113	-0.0109451	0.728053	0.998911	Tb927.10.1890	Tb927.10.1890	calpain, putative,cysteine peptidase, Clan CA, family C2, putative	178.09	6.5	0	26.507	1	0.979554	-0.00897166	0.790174	0.976256	1.9	3	3	1.03928	0.934317	1.3348	2	0	11370000	5765300	5604300	7.7	11	11	0.998502	0.910249	23.62	10	2	77051000	40785000	36266000	6.7	10
	Tb927.9.10400	Tb927.9.10400	Tb927.9.10400	hypothetical protein, conserved	50.645	8.3	0	7.2152	1	1.01637	0.00705233	0.829725	0.998911	Tb927.9.10400	Tb927.9.10400	hypothetical protein, conserved	50.645	8.3	0	9.2718	1	0.994745	-0.00228811	0.943819	0.985131	3.2	1	1				1	0	2086600	999330	1087300	5.1	2	2	1.20373	1.07609	5.551	2	0	15208000	8271100	6936600	5.1	2
	Tb927.7.6990	Tb927.7.6990	Tb927.7.6990	hypothetical protein, conserved	32.721	8.3	0	10.346	1	0.985222	-0.00646601	0.861168	0.998911													0	0	0				0	0	0	0	0	7.3	2	2	0.717927	0.682175	0.31955	2	0	11669000	4608500	7060100	8.3	3
	Tb927.11.10020	Tb927.11.10020	Tb927.11.10020	short-chain dehydrogenase, putative	33.958	8.3	0	8.0191	1	1.03154	0.0134854	0.707046	0.998911													5.1	1	1				0	0	0	0	0	8.3	2	2	1.38966	1.27092	32.395	2	0	9045100	4686300	4358800	8.3	2
	Tb927.3.4030	Tb927.3.4030	Tb927.3.4030	hypothetical protein, conserved	135.25	8.3	0	23.76	1	1.03653	0.0155821	0.690927	0.998911													0	0	0				0	0	0	0	0	2.3	2	2	1.53589	1.41119	46.604	2	1	2935200	1720700	1214600	5	4
	Tb927.2.1210	Tb927.2.1210	Tb927.2.1210	retrotransposon hot spot protein 4 (RHS4), putative	95.198	8.3	0	5.8715	1	0.998344	-0.000719641	0.982227	0.998911													2.3	1	0				0	0	0	0	0	7.5	5	0	1.15947	1.07068	4.8904	2	0	60833000	31698000	29135000	7.1	5
	Tb927.10.11760	Tb927.10.11760	Tb927.10.11760	pumilio/PUF RNA binding protein 6 (PUF6)	93.062	8.2	0	18.215	1	1.10608	0.0437858	0.180586	0.886998													2.1	1	1				1	0	3888600	2094500	1794200	8.2	5	5	1.16977	1.06314	9.2381	5	0	30469000	15684000	14785000	6.2	4
	Tb927.11.11550	Tb927.11.11550;Tb927.11.11540	Tb927.11.11550;Tb927.11.11540	DNA topoisomerase II, putative	164.65	8.1	0	22.996	2	1.01521	0.00655652	0.836327	0.998911	Tb927.11.11550;Tb927.11.11540	Tb927.11.11550;Tb927.11.11540	DNA topoisomerase II, putative	164.65	6	0	22.671	2	1.04813	0.0204144	0.622274	0.949182	2.2	3	3	1.12453	1.01715	48.396	3	3	22163000	13494000	8669100	6.5	9	9	1.05091	0.95813	18.455	7	0	61654000	31967000	29687000	7.3	10
	Tb927.11.1780	Tb927.11.1780;Tb11.v5.0991	Tb927.11.1780;Tb11.v5.0991	protein phosphatase 2C, putative	36.559	8.1	0	3.708	2	0.907483	-0.0421613	0.193884	0.919847	Tb927.11.1780;Tb11.v5.0991	Tb927.11.1780;Tb11.v5.0991	protein phosphatase 2C, putative	36.559	13.5	0	8.3349	2	0.995418	-0.00199455	0.95564	0.986776	3.3	1	1				1	0	6400100	3171500	3228600	8.1	2	2	0.94402	0.854336	12.971	2	0	27214000	13602000	13611000	8.1	2
	Tb927.7.5890	Tb927.7.5890	Tb927.7.5890	hypothetical protein, conserved	73.556	8	0	11.694	1	1.04581	0.0194533	0.535703	0.998911													3.6	2	2	1.07764	0.963948	3.1635	2	1	7415300	3769800	3645500	8	4	4	1.11635	0.984543	17.131	3	1	17142000	9156900	7985300	3.8	2
	Tb927.11.13520	Tb927.11.13520	Tb927.11.13520	hypothetical protein, conserved	105.38	8	0	9.1976	1	1.02923	0.0125132	0.704527	0.998911													3.5	2	2				1	0	2227900	1255500	972380	8	5	5	1.19062	1.08024	17.903	5	0	22810000	11888000	10922000	5.1	3
	Tb927.10.4880	Tb927.10.4880	Tb927.10.4880	hypothetical protein, conserved	25.965	8	0	9.3518	1	1.13187	0.0537983	0.175132	0.881885	Tb927.10.4880	Tb927.10.4880	hypothetical protein, conserved	25.965	8	0	14.669	1	1.49097	0.173469	0.00371876	0.0501224	8	1	1	1.17269	1.04915	12.02	2	1	4218700	2340600	1878100	8	1	1	1.61935	1.47332	24.922	4	2	33129000	19809000	13320000	8	1
	Tb927.8.4150	Tb927.8.4150	Tb927.8.4150	hypothetical protein, conserved	33.246	8	0	93.795	1	1.4313	0.15573	0.000947264	0.0144318													8	1	1				1	0	2824100	1658900	1165200	8	2	2	1.83234	1.6637	18.654	2	0	4180900	2517900	1662900	8	2
	Tb927.7.4900	Tb927.7.4900;Tb11.v5.0171	Tb927.7.4900;Tb11.v5.0171	5-3 exonuclease XRNA, putative,exoribonuclease 1, putative (XRNA)	158.67	8	0	16.709	2	0.948881	-0.0227881	0.560481	0.998911													2	2	2	1.24119	1.12402	28.881	2	2	4433900	2820500	1613400	4.8	5	5	1.14908	1.05717	19.987	4	1	13852000	7495200	6357000	7.1	7
	Tb927.10.12660	Tb927.10.12660	Tb927.10.12660	pumilio/PUF RNA binding protein 2 (PUF2)	92.245	7.8	0	8.8539	1	1.11352	0.0466984	0.158045	0.845947													0	0	0				0	0	0	0	0	7.8	5	5	1.05012	0.961076	46.646	6	1	38340000	17841000	20499000	5.7	3
	Tb927.10.7100	Tb927.10.7100;Tb11.v5.0580	Tb927.10.7100;Tb11.v5.0580	delta-4 fatty acid desaturase	47.965	7.8	0	6.1648	2	1.06401	0.0269477	0.392771	0.998911													0	0	0				0	0	0	0	0	7.8	3	3	1.13876	1.04286	20.26	3	1	25942000	12172000	13770000	7.8	3
	Tb927.6.1960	Tb927.6.1960	Tb927.6.1960	glycosyltransferase family 28 protein, putative	45.904	7.7	0	21.675	1	1.08918	0.0370986	0.247485	0.986466	Tb927.6.1960	Tb927.6.1960	glycosyltransferase family 28 protein, putative	45.904	7.2	0	9.7073	1	1.02782	0.0119165	0.724213	0.964193	2.7	1	1				1	1	982870	361630	621240	7.7	3	3	1.05872	0.959049	1.4166	3	0	8427000	4386900	4040100	7.7	3
	Tb927.9.3400	Tb927.9.3400	Tb927.9.3400	endo-beta-N-acetylglucosaminidase, putative	115.9	7.6	0	10.038	1	1.03838	0.0163548	0.630552	0.998911	Tb927.9.3400	Tb927.9.3400	endo-beta-N-acetylglucosaminidase, putative	115.9	5	0	10.662	1	0.855512	-0.067774	0.0979265	0.697867	3.1	3	3	1.17217	1.05016	7.829	2	1	3616500	1877100	1739300	6.8	5	5	1.20896	1.07996	26.636	5	3	25876000	14396000	11480000	3.4	3
	Tb927.9.1600	Tb927.9.1600	Tb927.9.1600	hypothetical protein, conserved	182.2	7.5	0	24.959	1	1.01158	0.00499918	0.900107	0.998911	Tb927.9.1600	Tb927.9.1600	hypothetical protein, conserved	182.2	7.5	0	15.052	1	0.968118	-0.0140719	0.578951	0.949182	3.6	3	3	1.29628	1.19666	25.568	2	1	7445200	3861000	3584200	7	6	6	1.28457	1.17383	17.733	5	0	47854000	26184000	21670000	6.7	6
	Tb927.11.4900	Tb927.11.4900	Tb927.11.4900	guanine nucleotide-binding beta subunit-like protein,G-protein (beta)-like protein,beta transducin-like protein	61.857	7.5	0	5.0175	1	0.871485	-0.0597399	0.0898571	0.590793													0	0	0				0	0	0	0	0	5.9	3	3	0.972006	0.889996	345.5	3	0	913820000	9128700	904690000	5.7	3
	Tb927.11.14980	Tb927.11.14980	Tb927.11.14980	hypothetical protein, conserved	58.419	7.5	0	6.966	1	1.06639	0.0279143	0.388299	0.998911													2.2	1	1				1	1	1282200	629840	652380	7.5	3	3	1.13881	1.03355	10.123	3	0	20910000	10128000	10782000	4.9	2
	Tb927.9.11050	Tb927.9.11050	Tb927.9.11050	4E-interacting protein, putative	58.54	7.5	0	12.386	1	0.989863	-0.00442508	0.892059	0.998911	Tb927.9.11050	Tb927.9.11050	4E-interacting protein, putative	58.54	2.9	0	15.918	1	1.00414	0.00179453	0.947882	0.986052	2.9	1	1	1.06517	0.952562	4.4392	2	0	7462600	3692600	3770000	5.7	2	2	1.12095	1.01758	2.8829	3	0	19496000	9666100	9829700	7.5	3
	Tb927.8.560	Tb927.8.560	Tb927.8.560	hypothetical protein, conserved	64.616	7.5	0	13.505	1	0.951577	-0.021556	0.53055	0.998911													0	0	0				0	0	0	0	0	7.5	4	4	1.15939	1.05372	23.373	4	2	33465000	17543000	15921000	7.5	4
	Tb927.7.6460	Tb927.7.6460	Tb927.7.6460	FG-GAP repeat protein, putative,intergrin alpha chain protein, putative	92.145	7.5	0	2.7458	1	1.03624	0.0154601	0.629732	0.998911													1.2	1	1				0	0	0	0	0	6.3	3	3	0.933881	0.850196	31.223	2	0	13711000	6526700	7184300	4.7	2
	Tb927.10.7440	Tb927.10.7440	Tb927.10.7440	MTR4 (MTR4)	107.35	7.4	0	24.532	1	1.10611	0.0437999	0.272428	0.998911	Tb927.10.7440	Tb927.10.7440	MTR4 (MTR4)	107.35	7.2	0	18.351	1	0.838006	-0.0767527	0.158879	0.882902	1.8	1	1				0	0	0	0	0	2.7	2	2	1.35413	1.23738	2.568	2	0	17798000	9943400	7854800	4.7	3
	Tb927.10.7580	Tb927.10.7580	Tb927.10.7580	hypothetical protein, conserved	111.59	7.4	0	13.288	1	0.966972	-0.014586	0.642582	0.998911	Tb927.10.7580	Tb927.10.7580	hypothetical protein, conserved	111.59	9.4	0	21.142	1	0.983864	-0.00706499	0.803916	0.976256	0	0	0				0	0	0	0	0	5.7	5	5	1.03876	0.930839	8.3353	4	1	12472000	6472900	5999500	5.1	4
	Tb927.3.760	Tb927.3.760	Tb927.3.760	hypothetical protein, conserved	60.033	7.3	0	5.0037	1	1.12191	0.0499581	0.258148	0.993336													0	0	0				0	0	0	0	0	4.5	2	2	0.726639	0.664231	73.858	2	2	15118000	5432500	9685300	4.5	2
	Tb927.5.1790	Tb927.5.1790	Tb927.5.1790	hypothetical protein, conserved	71.956	7.3	0	3.6217	1	0.984261	-0.00688962	0.87072	0.998911													0	0	0				0	0	0	0	0	3.5	2	2	1.55255	1.42207	31.646	2	0	7836200	4418500	3417700	3.8	2
	Tb927.10.10130	Tb927.10.10130	Tb927.10.10130	mitochondrial RNA binding complex 1 subunit (MRB10130)	61.046	7.3	0	9.3182	1	0.87959	-0.0557198	0.0993785	0.62937													0	0	0				0	0	0	0	0	7.3	2	2	0.9298	0.850557	11.821	3	1	10158000	4678800	5478900	7.3	2
	Tb927.7.4700	Tb927.7.4700;Tb11.v5.0154	Tb927.7.4700;Tb11.v5.0154	hypothetical protein, conserved	77.7	7.3	0	18.959	2	0.991779	-0.00358522	0.910497	0.998911													1.9	1	1				1	0	2790100	1516700	1273400	7.3	4	4	1.12186	1.00517	6.5756	4	0	22057000	11694000	10363000	5.7	3
	Tb927.4.1360	Tb927.4.1360	Tb927.4.1360	hypothetical protein, conserved	32.547	7.2	0	4.3664	1	0.956222	-0.0194411	0.565447	0.998911													0	0	0				0	0	0	0	0	7.2	2	2	1.16124	1.06135	9.7746	2	1	20118000	10850000	9268600	7.2	2
	Tb927.4.3110	Tb927.4.3110;Tb11.v5.0960	Tb927.4.3110;Tb11.v5.0960	tRNA-dihydrouridine synthase 4, putative	45.355	7.2	0	5.9206	2	0.937997	-0.0277986	0.403099	0.998911													0	0	0				0	0	0	0	0	4.3	2	2	1.08259	0.984155	2.0532	2	0	8022700	3977600	4045100	7.2	3
	Tb927.2.3910	Tb927.2.3910	Tb927.2.3910	beta-ketoacyl synthase family protein, putative	52.044	7.2	0	6.3194	1	0.945779	-0.0242105	0.498104	0.998911													2	1	1				1	0	4160900	2131100	2029900	7.2	4	4	1.22131	1.10883	8.5115	4	2	27987000	14212000	13776000	4.2	2
	Tb927.9.6270	Tb927.9.6270	Tb927.9.6270	hypothetical protein, conserved	57.132	7.1	0	8.0367	1	0.934399	-0.0294678	0.408543	0.998911	Tb927.9.6270	Tb927.9.6270	hypothetical protein, conserved	57.132	4.7	0	6.9109	1	0.932202	-0.0304899	0.330789	0.936405	4.7	2	2	1.095	0.986388	4.9605	2	0	10875000	5378600	5496300	7.1	3	3	1.10606	1.00187	5.307	3	0	28567000	13346000	15221000	7.1	3
	Tb927.11.7530	Tb927.11.7530	Tb927.11.7530	long-chain-fatty-acid-CoA ligase, putative	80.712	7	0	5.7219	1	0.892138	-0.0495681	0.141646	0.799151	Tb927.11.7530	Tb927.11.7530	long-chain-fatty-acid-CoA ligase, putative	80.712	5.9	0	13.476	1	0.970077	-0.0131939	0.822479	0.976256	0	0	0				0	0	0	0	0	3.9	3	3	0.985125	0.895496	5.6122	3	1	27487000	13316000	14171000	3.7	3
	Tb927.8.7100	Tb927.8.7100	Tb927.8.7100	acetyl-CoA carboxylase	242.91	7	0	20.487	1	1.0353	0.0150664	0.647359	0.998911	Tb927.8.7100	Tb927.8.7100	acetyl-CoA carboxylase	242.91	3.5	0	10.944	1	1.02332	0.0100105	0.69662	0.964193	1	2	2				1	0	1796800	941680	855160	5.1	7	7	1.2483	1.1457	5.9221	6	3	23007000	10741000	12266000	4.1	8
	Tb927.8.1500	Tb927.8.1500	Tb927.8.1500	hypothetical protein, conserved	63.206	7	0	20.311	1	1.04148	0.017651	0.58984	0.998911	Tb927.8.1500	Tb927.8.1500	hypothetical protein, conserved	63.206	7	0	10.667	1	0.987539	-0.00544574	0.855718	0.979689	2.5	1	1	1.14953	1.03198	1.5726	2	0	4119800	2171600	1948200	7	3	3	1.01751	0.929627	5.229	3	0	20130000	10283000	9847100	7	3
	Tb927.11.5920	Tb927.11.5920	Tb927.11.5920	hypothetical protein, conserved	80.414	7	0	13.972	1	0.901849	-0.0448663	0.205366	0.926922													1.5	1	1				1	0	2666600	1256700	1409900	5.2	3	3	1.0971	0.995917	5.2756	2	1	12665000	7051400	5613500	7	4
	Tb927.11.10180	Tb927.11.10180	Tb927.11.10180	hypothetical protein, conserved	65.021	6.9	0	16.684	1	1.00024	0.000103975	0.997777	0.998911													0	0	0				0	0	0	0	0	4	2	2	1.21847	1.09768	11.993	2	1	10101000	5334000	4766900	6.9	3
	Tb927.2.4400	Tb927.2.4400	Tb927.2.4400	hypothetical protein, conserved	136.9	6.9	0	10.685	1	0.949005	-0.0227314	0.517087	0.998911													0	0	0				0	0	0	0	0	6.1	5	5	1.17119	1.04403	21.465	5	1	41536000	17837000	23699000	4.6	4
	Tb11.v5.1020	Tb11.v5.1020	Tb11.v5.1020	retrotransposon hot spot (RHS) protein, putative	62.306	6.9	0	4.3742	1	0.915377	-0.0384002	0.277063	0.998911													3.8	2	0				0	0	0	0	0	5.1	4	2	1.13117	1.10801	1.5182	3	0	12890000	6187100	6702500	6.9	5
	Tb927.7.5630	Tb927.7.5630	Tb927.7.5630	hypothetical protein, conserved	73.156	6.8	0	3.1501	1	1.01944	0.00836067	0.807516	0.998911													0	0	0				0	0	0	0	0	3.9	2	2	1.15635	1.05061	2.8595	2	1	17008000	8301300	8706300	5.1	3
	Tb927.6.2520	Tb927.6.2520	Tb927.6.2520	hypothetical protein, conserved	90.968	6.7	0	33.322	1	0.982509	-0.00766354	0.838237	0.998911													0	0	0				0	0	0	0	0	2.2	2	2	1.35674	1.24632	23.057	2	1	5787900	3406100	2381900	5.3	3
	Tb927.3.1110	Tb927.3.1110;Tb11.v5.0589	Tb927.3.1110;Tb11.v5.0589	flagellar transport protein, putative (PIFTA1)	52.713	6.7	0	11.328	2	0.962858	-0.0164376	0.606685	0.998911													2.9	1	1				1	0	2779800	1497200	1282600	6.7	2	2	1.07077	0.974849	11.569	2	0	5978600	2958000	3020700	6.7	2
	Tb927.6.3600	Tb927.6.3600	Tb927.6.3600	hypothetical protein, conserved	49.213	6.6	0	3.8622	1	0.891483	-0.0498869	0.14137	0.799151													1.6	1	1				1	0	3727000	1674700	2052300	5	2	2	0.994431	0.911993	13.886	2	0	16782000	8134100	8647800	5	2
	Tb927.9.12770	Tb927.9.12770	Tb927.9.12770	hypothetical protein, conserved	116.54	6.5	0	14.376	1	1.03974	0.0169245	0.718748	0.998911	Tb927.9.12770	Tb927.9.12770	hypothetical protein, conserved	116.54	7.1	0	17.699	1	1.16724	0.0671614	0.205392	0.936405	2.3	2	2	1.63942	1.46925	17.538	2	0	3499500	2178400	1321100	2.3	2	2	1.27405	1.15547	0.14118	2	0	7951400	4297600	3653800	5.4	4
	Tb927.10.1310	Tb927.10.1310	Tb927.10.1310	hypothetical protein, conserved	102.74	6.5	0	10.831	1	0.968553	-0.0138767	0.666593	0.998911	Tb927.10.1310	Tb927.10.1310	hypothetical protein, conserved	102.74	9.1	0	18.557	1	0.976128	-0.0104932	0.711669	0.964193	1.3	1	1				1	1	1835800	881030	954770	5.2	4	4	1.09941	0.997805	4.9248	4	1	18051000	9088800	8962200	5.2	4
	Tb927.10.5670	Tb927.10.5670	Tb927.10.5670	N-acetyltransferase subunit Nat1, putative (NAT1)	82.189	6.5	0	8.1624	1	0.670323	-0.173716	0.0994932	0.62937													3.8	3	3	1.18009	1.06001	25.312	3	0	13238000	6617600	6620500	4.1	2	2	1.29592	1.17741	9.487	2	0	19511000	11609000	7902000	4.1	2
	Tb927.11.1680	Tb927.11.1680	Tb927.11.1680	vesicular-fusion protein SEC18, putative	97.907	6.5	0	8.7017	1	1.43966	0.158259	0.000541877	0.00904934													1.2	1	1				1	0	2089600	1310400	779110	5.5	4	4	1.72289	1.62901	14.785	4	1	16751000	10521000	6229900	3.9	3
	Tb927.9.3120	Tb927.9.3120	Tb927.9.3120	protein kinase, putative	113.39	6.5	0	16.986	1	1.25165	0.0974813	0.014016	0.146292	Tb927.9.3120	Tb927.9.3120	protein kinase, putative	113.39	3.4	0	7.0228	1	1.015	0.00646506	0.80116	0.976256	1.3	1	1				1	0	4985800	3046000	1939800	6.5	6	6	1.08883	0.987947	19.149	5	2	38459000	22690000	15769000	6.5	6
	Tb927.5.3880	Tb927.5.3880	Tb927.5.3880	hypothetical protein, conserved	82.603	6.4	0	6.7221	1	0.972201	-0.0122439	0.702339	0.998911													1.2	1	1				1	0	1928100	1154800	773360	3.5	3	3	0.861401	0.783453	25.334	4	1	30143000	13071000	17071000	2.2	2
	Tb927.10.6970	Tb927.10.6970;Tb927.10.6940	Tb927.10.6970;Tb927.10.6940	dipeptidyl-peptidase 8-like serine peptidase,serine peptidase, Clan SC, Family S9B	93.683	6.4	0	8.6101	2	0.967829	-0.0142013	0.65153	0.998911													0	0	0				0	0	0	0	0	6.4	3	3	1.0358	0.926183	51.58	3	1	20096000	6299100	13797000	3.4	2
	Tb927.10.8180	Tb927.10.8180	Tb927.10.8180	hypothetical protein, conserved	128.52	6.4	0	18.417	1	0.987801	-0.00533041	0.864932	0.998911													2.9	3	3	1.03429	0.944376	10.94	2	1	4864000	2725900	2138100	4.4	4	4	0.90212	0.829187	4.8964	4	1	23953000	11079000	12874000	3.2	3
	Tb11.v5.0399	Tb11.v5.0399;Tb927.10.9650	Tb11.v5.0399;Tb927.10.9650	hypothetical protein, conserved	121.09	6.2	0	7.566	2	0.90834	-0.0417513	0.243129	0.986466													1.1	1	1				1	0	2185200	1040400	1144800	5.3	4	4	1.11019	1.0257	6.2248	4	1	23108000	11406000	11702000	3.6	3
	Tb927.11.4650	Tb927.11.4650	Tb927.11.4650	hypothetical protein, conserved	167.85	6.2	0	56.761	1	0.89156	-0.0498493	0.128995	0.769361													1.2	1	1				0	0	0	0	0	2.2	2	2	0.839419	0.759878	0.62102	2	1	10660000	4041900	6618200	2.8	3
	Tb927.7.460	Tb927.7.460	Tb927.7.460	protein farnesyltransferase beta subunit (TbPFT)	65.418	6	0	9.3	1	0.946846	-0.0237207	0.461393	0.998911	Tb927.7.460	Tb927.7.460	protein farnesyltransferase beta subunit (TbPFT)	65.418	16.1	0	30.898	1	1.0715	0.0299903	0.37581	0.936405	2.6	1	1				1	1	1178500	437620	740930	6	3	3	1.04465	0.970497	24.299	3	0	57175000	28150000	29025000	6	3
	Tb927.11.2530	Tb927.11.2530	Tb927.11.2530	kinteoplast poly(A) polymerase complex 1 subunit,mitochondrial edited mRNA stability factor 1 subunit,mitochondrial RNA binding complex 1 subunit	84.864	5.9	0	6.5871	1	0.982026	-0.0078772	0.799567	0.998911													1.2	1	1				1	0	2957900	1546100	1411800	5.9	4	4	1.01614	0.924813	14.071	4	1	18306000	9081400	9224900	5.9	4
	Tb927.8.1480	Tb927.8.1480	Tb927.8.1480	hypothetical protein, conserved	267.76	5.9	0	22.398	1	0.995996	-0.00174233	0.95797	0.998911	Tb927.8.1480	Tb927.8.1480	hypothetical protein, conserved	267.76	3.8	0	16.766	1	1.01668	0.00718374	0.780798	0.975906	2.5	4	4	1.08349	0.969556	13.164	3	1	7868600	4334700	3533900	4	7	7	1.14111	1.03728	43.444	6	1	48060000	25816000	22244000	2.9	6
	Tb927.11.3290	Tb927.11.3290	Tb927.11.3290	hypothetical protein, conserved (p166)	166.26	5.9	0	81.578	1	23.9059	1.37851	2.23201e-14	9.31862e-12													1.9	4	1	11.6592	10.8481	108.25	4	2	57197000	50665000	6531800	5.4	9	4	39.398	37.5968	185.9	5	2	653960000	629370000	24583000	4.5	7
	Tb927.10.1630	Tb927.10.1630	Tb927.10.1630	unspecified product (RLI)	71.078	5.9	0	12.369	1	0.937651	-0.0279587	0.418957	0.998911													0	0	0				0	0	0	0	0	5.9	3	3	1.14521	1.02457	17.282	3	1	25879000	13888000	11991000	5.9	3
	Tb927.8.650	Tb927.8.650	Tb927.8.650	cation-transporting ATPase, putative	140.4	5.9	0	8.0993	1	1.12142	0.0497664	0.135313	0.790112													1.7	2	2	1.04274	0.990197	10.169	2	1	1454800	856920	597900	4.3	5	5	1.31702	1.07875	6.9782	6	3	47797000	25497000	22300000	3.6	4
	Tb927.1.4050	Tb927.1.4050	Tb927.1.4050	protein phosphatase with EF-Hand domains (PPEF),ser/thr protein phosphatase, putative	105.75	5.8	0	8.0231	1	0.968709	-0.0138067	0.656836	0.998911													0	0	0				0	0	0	0	0	5	4	4	0.923617	0.840689	16.124	4	2	23226000	11014000	12212000	4.9	4
	Tb927.9.2620	Tb927.9.2620	Tb927.9.2620	hypothetical protein, conserved	76.723	5.8	0	10.421	1	0.795265	-0.0994881	0.0461795	0.370768	Tb927.9.2620	Tb927.9.2620	hypothetical protein, conserved	76.723	4.9	0	19.204	1	1.13039	0.0532283	0.160916	0.882902	1.6	1	1				1	0	1851400	921180	930260	5.8	3	3	1.06884	0.972101	11.179	2	0	6218700	3267900	2950800	4.1	2
	Tb927.11.6230	Tb927.11.6230	Tb927.11.6230	pretranslocation protein, alpha subunit, putative,SEC61-like (pretranslocation process) protein, putative	53.647	5.8	0	24.828	1	1.04231	0.0179962	0.605801	0.998911	Tb927.11.6230	Tb927.11.6230	pretranslocation protein, alpha subunit, putative,SEC61-like (pretranslocation process) protein, putative	53.647	10.6	0	14.761	1	1.03934	0.0167559	0.733381	0.964193	2.5	1	1				1	0	3094300	1753700	1340700	5.8	2	2	1.35636	1.22051	5.2437	2	0	18351000	11227000	7123600	5.8	2
	Tb927.9.13440	Tb927.9.13440	Tb927.9.13440	hypothetical protein, conserved	177.37	5.7	0	16.578	1	0.964194	-0.0158354	0.622393	0.998911	Tb927.9.13440	Tb927.9.13440	hypothetical protein, conserved	177.37	6.8	0	23.517	1	1.0019	0.000826123	0.985718	0.9988	1.5	2	2				1	1	2569800	1498600	1071200	4.2	5	5	1.08244	0.985125	25.233	4	2	23036000	11654000	11382000	5.7	7
	Tb927.5.1240	Tb927.5.1240	Tb927.5.1240	hypothetical protein, conserved	39.438	5.7	0	10.453	1	0.905248	-0.0432325	0.216079	0.954636													0	0	0				0	0	0	0	0	5.7	1	1	1.06199	0.974469	6.9889	2	0	19555000	11032000	8522900	5.7	1
	Tb927.6.3860	Tb927.6.3860	Tb927.6.3860	hypothetical protein, conserved	44.312	5.6	0	4.3413	1	0.962717	-0.0165015	0.595613	0.998911													2.3	1	1				1	0	2110800	1130800	979980	5.6	2	2	0.950841	0.86881	0.60534	2	0	12885000	6384400	6500600	5.6	2
	Tb927.11.15990	Tb927.11.15990	Tb927.11.15990	nucleoporin Nup109 (TbNup109)	108.72	5.5	0	14.444	1	0.910356	-0.0407888	0.217244	0.954732													1.4	1	1				0	0	0	0	0	5.5	4	4	0.989022	0.901632	10.482	2	0	6036700	2886300	3150400	3.1	2
	Tb927.5.4040	Tb927.5.4040	Tb927.5.4040	hypothetical protein, conserved	94.263	5.3	0	19.391	1	1.15031	0.0608151	0.193137	0.919847													2	1	1				1	0	2270000	833460	1436500	5.3	3	3	1.04273	0.949487	11.386	2	0	26851000	12509000	14342000	3.1	2
	Tb927.11.620	Tb927.11.620;Tb927.10.9000	Tb927.11.620	hypothetical protein, conserved	146.61	5.2	0	5.9655	2	1.19528	0.07747	0.030398	0.272928													0	0	0				0	0	0	0	0	1.8	2	2	1.3728	1.24838	49.388	2	2	19940000	11464000	8476100	3.1	4
	Tb927.11.4130	Tb927.11.4130	Tb927.11.4130	ubiquitin-like protein, putative	67.282	5	0	13.158	1	1.23062	0.0901236	0.0136441	0.144213	Tb927.11.4130	Tb927.11.4130	ubiquitin-like protein, putative	67.282	3.4	0	10.275	1	1.12451	0.0509639	0.0876994	0.676017	1.8	1	1				1	0	2956800	1721600	1235200	5	3	3	1.39852	1.27018	34.632	3	0	24214000	14048000	10166000	5	3
	Tb927.7.3040	Tb927.7.3040	Tb927.7.3040	hypothetical protein, conserved	69.073	4.9	0	6.2626	1	0.928704	-0.0321228	0.429979	0.998911													0	0	0				0	0	0	0	0	4.9	3	3	1.35555	1.24372	30.8	3	0	24884000	12727000	12157000	4.9	3
	Tb927.9.8950	Tb927.9.8950	Tb927.9.8950	CAAX prenyl protease 1, putative,metallo- peptidase, Clan M- Family M48	48.904	4.9	0	4.8603	1	0.818938	-0.086749	0.170282	0.866987													0	0	0				0	0	0	0	0	3	1	1	1.5799	1.43864	13.478	2	2	12019000	7309400	4709500	4.9	2
	Tb927.10.14590	Tb927.10.14590	Tb927.10.14590	hypothetical protein, conserved	33.674	4.8	0.0062228	1.8137	1	1.44729	0.160555	0.000903866	0.0144318													2.6	1	1				1	0	2425700	1419800	1005900	4.8	2	2	2.11905	1.93671	27.633	2	0	16853000	11100000	5752600	4.8	2
	Tb927.10.13040	Tb927.10.13040	Tb927.10.13040	receptor-type adenylate cyclase GRESAG 4, putative,ESAG 4 (expression site-associated gene 4) protein, putative	133.33	4.7	0	24.084	1	0.944497	-0.0247993	0.491058	0.998911													0	0	0				0	0	0	0	0	4.7	3	3	1.23045	1.12656	8.5603	2	0	18324000	10045000	8278800	2.6	2
	Tb927.8.620	Tb927.8.620	Tb927.8.620	KREPA3,RNA-editing complex protein MP42 (KREPA3)	42.267	4.6	0	3.1197	1	1.08537	0.0355787	0.272749	0.998911													2.3	1	1				1	0	3663500	2265300	1398200	4.6	2	2	1.21916	1.11105	43.731	2	0	13326000	6283900	7042400	4.6	2
	Tb927.1.2980	Tb927.1.2980	Tb927.1.2980	hypothetical protein, conserved	124.08	4.6	0	13.548	1	0.984485	-0.0067907	0.854177	0.998911													0.7	1	1				1	0	1735700	808840	926870	3.9	3	3	1.26228	1.15976	24.038	3	1	10577000	5755800	4821100	2.7	2
	Tb927.11.10370	Tb927.11.10370	Tb927.11.10370	glycosyl hydrolase-like protein	118.83	4.5	0	3.9307	1	1.08927	0.0371338	0.249882	0.986466													0	0	0				0	0	0	0	0	2.1	2	2	1.13648	1.03936	15.13	2	2	8323600	4790300	3533300	1.9	2
	Tb927.7.5620	Tb927.7.5620;Tb11.v5.0590	Tb927.7.5620;Tb11.v5.0590	hypothetical protein, conserved	48.224	4	0	30.337	2	0.971435	-0.0125861	0.696	0.998911													4	1	1				0	0	0	0	0	4	1	1	1.09854	0.997904	26.789	2	1	15156000	6454900	8701100	4	1
	Tb927.7.800	Tb927.7.800	Tb927.7.800	mitochondrial RNA binding complex 1 subunit (MRB800)	60.484	3.9	0	5.7267	1	0.910302	-0.0408144	0.205342	0.926922													2	1	1				1	0	3149000	1487900	1661100	3.9	2	2	0.889917	0.793525	7.6494	2	0	15684000	7706800	7976700	3.9	2
	Tb927.5.1140	Tb927.5.1140	Tb927.5.1140	choline/ethanolamine kinase (C/EK1)	73.294	3.6	0	5.4271	1	1.0182	0.00783105	0.803452	0.998911													3.6	2	2	1.12618	1.04245	12.974	2	2	1983000	1094300	888690	2	1	1				1	0	4656500	2145100	2511400	2	1
	Tb927.10.14090	Tb927.10.14090	Tb927.10.14090	transporter, putative	56.529	3.6	0	3.5405	1	1.06311	0.0265784	0.402986	0.998911													1.9	1	1				1	0	6441300	3440900	3000400	3.6	2	2	1.04046	0.947957	1.3691	2	0	16738000	7750800	8987500	3.6	2
	Tb927.1.2100	Tb927.1.2100	Tb927.1.2100	calpain-like cysteine peptidase, putative,cysteine peptidase, Clan CA, family C2, putative	126.15	3.5	0	7.9816	1	1.10427	0.0430764	0.361416	0.998911	Tb927.1.2100	Tb927.1.2100	calpain-like cysteine peptidase, putative,cysteine peptidase, Clan CA, family C2, putative	126.15	3.5	0	8.8537	1	0.866441	-0.0622609	0.212186	0.936405	2.3	2	2				1	0	1482500	779430	703080	3.5	3	3	1.96537	1.81022	89.132	2	0	22419000	14821000	7598800	3.5	3
	Tb927.8.7990	Tb927.8.7990	Tb927.8.7990	hypothetical protein, conserved	550.54	3.5	0	29.114	1	0.930219	-0.0314146	0.341914	0.998911													0.8	3	3	0.857559	0.807624	25.348	3	1	3418400	1546800	1871700	1.9	8	8	0.882301	0.804829	41.886	7	3	20336000	11696000	8639400	2	7
	Tb927.11.9780	Tb927.11.9780	Tb927.11.9780	conserved protein	118.85	3.3	0	7.4281	1	0.819689	-0.0863511	0.0342768	0.298137													0	0	0				0	0	0	0	0	2.3	2	2	0.955019	0.868961	23.961	2	0	12067000	5565500	6501400	3.3	3
	Tb927.3.140	Tb927.3.140	Tb927.3.140	variant surface glycoprotein (VSG, pseudogene), putative,variant surface glycoprotein, degenerate	54.861	2.2	0.0067196	1.725	1	0.936423	-0.028528	0.397386	0.998911													2.2	1	1				1	0	4297600	2367900	1929700	2.2	1	1	1.11196	1.02153	2.9827	2	0	33938000	17744000	16194000	2.2	1
	Tb927.11.13920	Tb927.11.13920	Tb927.11.13920	kinesin-II 85 Kd subunit, putative	127.47	2.2	0	7.654	1	1.00011	4.66797e-05	0.998911	0.998911													1	1	1				1	1	2274300	1096500	1177900	2.2	2	2	1.01031	0.915081	17.714	2	0	6641600	3014000	3627600	2.2	2
	Tb927.11.13380	Tb927.11.13380	Tb927.11.13380	regulator of nonsense transcripts 1, putative	223.56	1.6	0	5.5477	1	0.885762	-0.0526831	0.112971	0.693608													0	0	0				0	0	0	0	0	1.1	2	2	0.813008	0.738334	36.471	2	0	6772400	3091800	3680500	1.6	3
	Tb927.10.2020													Tb927.10.2020	Tb927.10.2020	hexokinase (HK2)	51.148	53.3	0	141.66	1	0.92786	-0.0325175	0.288686	0.936405
	Tb927.3.3330													Tb927.3.3330	Tb927.3.3330	heat shock protein 20, putative	15.842	51.1	0	16.637	1	2.4173	0.383331	0.00657866	0.0815753
	Tb927.10.1470													Tb927.10.1470;Tb927.10.1400	Tb927.10.1470;Tb927.10.1400	hypoxanthine-guanine phosphoribosyltransferase (HGPRT)	23.372	44.3	0	32.348	2	0.953233	-0.020801	0.467343	0.936405
	Tb927.7.2980													Tb927.7.2980;Tb927.7.3020	Tb927.7.2980;Tb927.7.3020	hypothetical protein, conserved	21.242	39.5	0	20.568	2	0.971146	-0.0127155	0.71273	0.964193
	Tb927.9.11720													Tb927.9.11720	Tb927.9.11720	Iron-sulfur cluster assembly protein	19.436	37.8	0	28.169	1	0.986029	-0.00611033	0.85215	0.979689
	Tb927.3.5090													Tb927.3.5090	Tb927.3.5090	tryparedoxin, putative	22.18	34.8	0	15.379	1	1.09662	0.0400561	0.198027	0.936405
	Tb927.4.2740													Tb927.4.2740	Tb927.4.2740	hypothetical protein, conserved	16.327	34.7	0	11.743	1	0.898812	-0.0463313	0.243496	0.936405
	Tb927.4.5350													Tb927.4.5350	Tb927.4.5350	3-methylcrotonyl-CoA carboxylase, pseudogene, putative,3-methylcrotonyl-CoA carboxylase, point mutation	73.856	26.4	0	10.17	1	1.10507	0.0433907	0.254454	0.936405
	Tb927.8.1170													Tb927.8.1170;Tb927.8.1190;Tb11.v5.0871	Tb927.8.1170;Tb927.8.1190;Tb11.v5.0871	hypothetical protein, conserved	36.419	26	0	15.639	3	0.932541	-0.0303321	0.298435	0.936405
	Tb927.7.4180													Tb927.7.4180	Tb927.7.4180	fatty acid elongase, putative	33.87	20.7	0	18.634	1	1.0735	0.0308001	0.382466	0.936405
	Tb927.8.8120													Tb927.8.8120	Tb927.8.8120	hypothetical protein, conserved	30.085	18.7	0	41.96	1	0.907664	-0.0420748	0.17081	0.912949
	Tb927.10.10980													Tb927.10.10980;Tb927.10.10970;Tb927.10.10960;Tb927.10.10950;Tb927.10.10940;Tb927.10.10920;Tb927.10.10910;Tb927.10.10900;Tb927.10.10890;Tb11.v5.0543;Tb927.10.10930	Tb927.10.10980;Tb927.10.10970;Tb927.10.10960;Tb927.10.10950;Tb927.10.10940;Tb927.10.10920;Tb927.10.10910;Tb927.10.10900;Tb927.10.10890;Tb11.v5.0543;Tb927.10.10930	heat shock protein 83,heat shock protein	80.793	17	0	52.904	11	1.03937	0.0167704	0.738925	0.965697
	Tb927.11.5530													Tb927.11.5530	Tb927.11.5530	hypothetical protein, conserved	29.304	16.4	0	17.863	1	1.00631	0.00273284	0.92542	0.985131
	mtHSP60-p166-HA_short													mtHSP60-p166-HA_short;Tb927.11.3290	mtHSP60-p166-HA_short;Tb927.11.3290	hypothetical protein, conserved (p166)	17.675	13.9	0	64.479	2	29.7644	1.4737	2.40281e-11	1.48974e-08
	Tb11.1790													Tb11.1790;Tb927.2.1170;Tb927.2.720;Tb927.2.980	Tb11.1790;Tb927.2.1170	retrotransposon hot spot protein (RHS, pseudogene), putative	64.461	13.5	0	15.031	4	1.01235	0.00533131	0.870743	0.979689
	Tb927.2.340													Tb927.2.340	Tb927.2.340	retrotransposon hot spot protein 4 (RHS4), putative	97.84	13.5	0	8.0322	1	1.10009	0.0414285	0.187882	0.928726
	Tb927.6.4160													Tb927.6.4160	Tb927.6.4160	hypothetical protein, conserved	47.703	12.8	0	31.422	1	0.937126	-0.0282021	0.341672	0.936405
	Tb927.10.9860													Tb927.10.9860	Tb927.10.9860	Mitochondrial N(5)-glutamine methyltransferase MTQ1, putative	47.494	11.9	0	20.742	1	0.99024	-0.00425972	0.879513	0.979813
	Tb927.10.2240													Tb927.10.2240	Tb927.10.2240	hypothetical protein, conserved	66.352	11.7	0	9.2004	1	0.895102	-0.0481275	0.192723	0.935812
	Tb927.11.9530													Tb927.11.9530	Tb927.11.9530	14-3-3-I protein	30.31	11.5	0	6.6008	1	0.954323	-0.0203045	0.67508	0.963087
	Tb927.6.4410													Tb927.6.4410;Tb927.6.4460;Tb11.v5.0903	Tb927.6.4410;Tb927.6.4460	S-adenosylmethionine decarboxylase (AdoMetDC)	41.748	11.4	0	17.088	3	0.957701	-0.0187699	0.566843	0.946877
	Tb927.10.5820													Tb927.10.5820	Tb927.10.5820	predicted RanGDP binding protein	109.23	11.4	0	17.087	1	0.953487	-0.0206853	0.664282	0.963087
	Tb927.9.10230													Tb927.9.10230	Tb927.9.10230	hypothetical protein, conserved	18.769	11.3	0	7.1196	1	1.04209	0.0179039	0.588687	0.949182
	Tb927.3.1980													Tb927.3.1980	Tb927.3.1980	hypothetical protein, conserved	32.644	11.1	0	5.772	1	0.97494	-0.0110221	0.697016	0.964193
	Tb927.9.4310													Tb927.9.4310	Tb927.9.4310	tricarboxylate carrier, putative	35.625	11	0	6.7715	1	1.48919	0.172951	0.0132916	0.147157
	Tb927.7.1490													Tb927.7.1490	Tb927.7.1490	hypothetical protein, conserved	27.511	9.8	0	7.9997	1	3.15265	0.498676	5.95424e-05	0.00217155
	Tb927.10.14030													Tb927.10.14030	Tb927.10.14030	hypothetical protein, conserved	50.474	9.8	0	9.4147	1	0.85967	-0.0656684	0.0304445	0.281725
	Tb927.5.530													Tb927.5.530	Tb927.5.530	hypothetical protein, conserved	71.4	9.5	0	14.227	1	1.197	0.0780927	0.0568203	0.489286
	Tb927.6.4210													Tb927.6.4210	Tb927.6.4210	aldehyde dehydrogenase, putative (ALDH)	64.566	9.4	0	17.589	1	1.00053	0.000228676	0.994831	0.9988
	Tb927.9.15470													Tb927.9.15470	Tb927.9.15470	kinesin, putative	74.614	8.5	0	12.65	1	0.933038	-0.0301004	0.31925	0.936405
	Tb927.11.3130													Tb927.11.3130	Tb927.11.3130	glycosomal transporter (GAT2) (GAT2)	71.266	8.1	0	6.3956	1	0.983359	-0.00728774	0.782298	0.975906
	Tb927.1.220													Tb927.1.220;Tb927.1.180;Tb927.2.370;Tb927.2.100;Tb11.1810b;Tb11.1810;Tb927.2.1140;Tb927.4.110;Tb11.v5.0442;Tb11.1800;Tb927.4.100;Tb09.v4.0013;Tb927.6.160;Tb927.1.450;Tb927.1.240	Tb927.1.220;Tb927.1.180;Tb927.2.370	retrotransposon hot spot protein 1 (RHS1), putative	94.568	7.1	0	10.176	15	1.00975	0.00421456	0.887605	0.984587
	Tb927.11.9590													Tb927.11.9590	Tb927.11.9590	S-adenosylhomocysteine hydrolase, putative	48.447	6.6	0	4.9056	1	1.05531	0.023379	0.548445	0.936405
	Tb927.2.3180													Tb927.2.3180;Tb11.v5.0782	Tb927.2.3180;Tb11.v5.0782	kinetoplast polyadenylation/uridylation factor 1 (PPR1)	114.38	6.5	0	10.131	2	0.938566	-0.027535	0.407999	0.936405
	Tb927.11.13700													Tb927.11.13700	Tb927.11.13700	hypothetical protein, conserved	85.787	5.3	0	11.09	1	1.05913	0.0249485	0.672924	0.963087
	Tb927.10.8450													Tb927.10.8450;Tb11.v5.0310;Tb927.10.8480;Tb927.10.8470;Tb927.10.8460;Tb927.10.8440;Tb11.v5.0330;Tb11.v5.0309;Tb11.v5.0308;Tb11.v5.0307	Tb927.10.8450;Tb11.v5.0310;Tb927.10.8480;Tb927.10.8470;Tb927.10.8460;Tb927.10.8440;Tb11.v5.0330;Tb11.v5.0309;Tb11.v5.0308;Tb11.v5.0307	glucose transporter,glucose transporter 1E (THT1E)	56.558	4.4	0	9.2794	10	0.899951	-0.0457812	0.112024	0.762652
	Tb927.4.3740													Tb927.4.3740	Tb927.4.3740	flagellar attachment zone protein (FAZ1)	192.57	4.1	0	28.253	1	1.14841	0.0600982	0.238133	0.936405
	Tb927.2.1860													Tb927.2.1860	Tb927.2.1860	mitochondrial RNA binding complex 1 subunit (MRB1860)	96.551	4	0	5.9694	1	0.887786	-0.0516916	0.255476	0.936405
	Tb927.7.5230													Tb927.7.5230	Tb927.7.5230	lanosterol synthase	103.03	3.5	0	8.4601	1	0.96772	-0.0142503	0.603468	0.949182
	Tb927.11.9400													Tb927.11.9400	Tb927.11.9400	hypothetical protein, conserved	95.905	2.8	0	5.7084	1	1.10465	0.0432256	0.150407	0.867856
	Tb927.8.7490													Tb927.8.7490;Tb927.4.4930	Tb927.8.7490;Tb927.4.4930	hypothetical protein, conserved	157.97	1.9	0	7.2555	2	0.979008	-0.00921381	0.80732	0.976256
[truncated: 64 more columns]
